# Supplementary material for: Taxonomic and biosynthetic diversity of the marine actinomycete Salinispora across spatial scales
Source: Appl Environ Microbiol. 2025 Dec 8;92(1):e02171-25. doi: 10.1128/aem.02171-25 (PMC12838356; doi:10.1128/aem.02171-25)
Supplement: Data S1 — Complete list of biosynthetic gene clusters (BGCs) associated with the 100 gene cluster families (GCFs), [file aem.02171-25-s0001.xlsx]

## Sheet: Sheet1
Supplementary Data 1 legend. Complete list of biosynthetic gene clusters (BGCs) associated with the 100 gene cluster families (GCFs) detected in 157 (combined microscale and global) S. arenicola genomes.
BGCs	GCF#	BGC Type	BGC Type 2	Product	Source	Location	Strain
CNB458_2_scaffold_9.10.region001.gbk	1	PKS-NRPS-RiPP	RiPP-like.T1PKS	lymphostin	Macro	Bahamas	CNB458
CNB527_B033DRAFT_scaffold_6.7.region001.gbk	1	PKS-NRPS-RiPP	RiPP-like.T1PKS	lymphostin	Macro	Bahamas	CNB527
CNH643_T339DRAFT_scaffold00012.12.region001.gbk	1	PKS-NRPS-RiPP	NRPS-like.RiPP-like.T1PKS	lymphostin	Macro	Bahamas	CNH643
CNH646_B163DRAFT_scaffold_11.12.region001.gbk	1	PKS-NRPS-RiPP	RiPP-like.T1PKS	lymphostin	Macro	Bahamas	CNH646
CNH877_scaffold00013.13.region001.gbk	1	PKS-NRPS-RiPP	RiPP-like.T1PKS	lymphostin	Macro	Bahamas	CNH877
CNH905_scaffold_10.11.region001.gbk	1	PKS-NRPS-RiPP	RiPP-like.T1PKS	lymphostin	Macro	Bahamas	CNH905
CNY011_scaffold00014.14.region001.gbk	1	PKS-NRPS-RiPP	RiPP-like.T1PKS	lymphostin	Macro	Bahamas	CNY011
CNS342_T366DRAFT_scaffold00021.21.region001.gbk	1	PKS-NRPS-RiPP	NRPS-like.T1PKS	lymphostin	Macro	Fiji	CNS342
CNS342_T366DRAFT_scaffold00026.26.region001.gbk	1	PKS-NRPS-RiPP	RiPP-like	lymphostin	Macro	Fiji	CNS342
CNS673_2_scaffold00002.2.region001.gbk	1	PKS-NRPS-RiPP	RiPP-like.T1PKS	lymphostin	Macro	Fiji	CNS673
CNS744_scaffold00001.1.region001.gbk	1	PKS-NRPS-RiPP	RiPP-like.T1PKS	lymphostin	Macro	Fiji	CNS744
CNS820_T365DRAFT_scaffold00002.2.region001.gbk	1	PKS-NRPS-RiPP	NRPS-like.RiPP-like.T1PKS	lymphostin	Macro	Fiji	CNS820
CNS848_T422DRAFT_scaffold00014.14.region001.gbk	1	PKS-NRPS-RiPP	NRPS-like.RiPP-like.T1PKS	lymphostin	Macro	Fiji	CNS848
CNS991_Contig_81.4.region016.gbk	1	PKS-NRPS-RiPP	NRPS-like.RiPP-like.T1PKS	lymphostin	Macro	Fiji	CNS991
CNT005_2_scaffold_19.20.region001.gbk	1	PKS-NRPS-RiPP	T1PKS	lymphostin	Macro	Fiji	CNT005
CNT005_2_scaffold_20.21.region001.gbk	1	PKS-NRPS-RiPP	RiPP-like	lymphostin	Macro	Fiji	CNT005
CNY230_T354DRAFT_scaffold00001.1.region001.gbk	1	PKS-NRPS-RiPP	NRPS-like.RiPP-like.T1PKS	lymphostin	Macro	Fiji	CNY230
CNY231_scaffold00003.3.region001.gbk	1	PKS-NRPS-RiPP	RiPP-like.T1PKS	lymphostin	Macro	Fiji	CNY231
CNY234_scaffold00001.1.region001.gbk	1	PKS-NRPS-RiPP	RiPP-like.T1PKS	lymphostin	Macro	Fiji	CNY234
CNY237_scaffold00001.1.region001.gbk	1	PKS-NRPS-RiPP	RiPP-like.T1PKS	lymphostin	Macro	Fiji	CNY237
CNY244_T362DRAFT_scaffold00004.4.region001.gbk	1	PKS-NRPS-RiPP	NRPS-like.RiPP-like.T1PKS	lymphostin	Macro	Fiji	CNY244
CNY256_scaffold00001.1.region001.gbk	1	PKS-NRPS-RiPP	RiPP-like.T1PKS	lymphostin	Macro	Fiji	CNY256
CNY260_scaffold00002.2.region001.gbk	1	PKS-NRPS-RiPP	RiPP-like.T1PKS	lymphostin	Macro	Fiji	CNY260
CNY280_scaffold00013.13.region001.gbk	1	PKS-NRPS-RiPP	RiPP-like.T1PKS	lymphostin	Macro	Fiji	CNY280
CNY282_F585DRAFT_scaffold00001.1.region001.gbk	1	PKS-NRPS-RiPP	T1PKS	lymphostin	Macro	Fiji	CNY282
CNY694_T378DRAFT_scaffold00012.12.region001.gbk	1	PKS-NRPS-RiPP	NRPS-like.RiPP-like.T1PKS	lymphostin	Macro	Fiji	CNY694
CNZ840_FJ_2.region001.gbk	1	PKS-NRPS-RiPP	NRPS-like.RiPP-like.T1PKS	lymphostin	Micro	Fiji	CNZ840
CNZ841_FJ_12.region001.gbk	1	PKS-NRPS-RiPP	NRPS-like.T1PKS	lymphostin	Micro	Fiji	CNZ841
CNZ841_FJ_21.region001.gbk	1	PKS-NRPS-RiPP	RiPP-like	lymphostin	Micro	Fiji	CNZ841
CNZ842_FJ_10.region001.gbk	1	PKS-NRPS-RiPP	NRPS-like.RiPP-like.T1PKS	lymphostin	Micro	Fiji	CNZ842
CNZ843_FJ_10.region001.gbk	1	PKS-NRPS-RiPP	NRPS-like.RiPP-like.T1PKS	lymphostin	Micro	Fiji	CNZ843
CNZ844_FJ_6.region001.gbk	1	PKS-NRPS-RiPP	NRPS-like.RiPP-like.T1PKS	lymphostin	Micro	Fiji	CNZ844
CNZ846_FJ_8.region001.gbk	1	PKS-NRPS-RiPP	NRPS-like.RiPP-like.T1PKS	lymphostin	Micro	Fiji	CNZ846
CNZ848_FJ_1.region001.gbk	1	PKS-NRPS-RiPP	NRPS-like.RiPP-like.T1PKS	lymphostin	Micro	Fiji	CNZ848
CNZ850_FJ_5.region001.gbk	1	PKS-NRPS-RiPP	NRPS-like.RiPP-like.T1PKS	lymphostin	Micro	Fiji	CNZ850
CNZ854_FJ_14.region001.gbk	1	PKS-NRPS-RiPP	NRPS-like.T1PKS	lymphostin	Micro	Fiji	CNZ854
CNZ854_FJ_3.region001.gbk	1	PKS-NRPS-RiPP	RiPP-like	lymphostin	Micro	Fiji	CNZ854
CNZ856_FJ_16.region001.gbk	1	PKS-NRPS-RiPP	NRPS-like.T1PKS	lymphostin	Micro	Fiji	CNZ856
CNZ856_FJ_2.region001.gbk	1	PKS-NRPS-RiPP	RiPP-like	lymphostin	Micro	Fiji	CNZ856
CNZ858_FJ_10.region001.gbk	1	PKS-NRPS-RiPP	NRPS-like.T1PKS	lymphostin	Micro	Fiji	CNZ858
CNZ858_FJ_22.region001.gbk	1	PKS-NRPS-RiPP	RiPP-like	lymphostin	Micro	Fiji	CNZ858
CNZ863_FJ_9.region001.gbk	1	PKS-NRPS-RiPP	NRPS-like.RiPP-like.T1PKS	lymphostin	Micro	Fiji	CNZ863
CNZ864_FJ_13.region001.gbk	1	PKS-NRPS-RiPP	NRPS-like.RiPP-like.T1PKS	lymphostin	Micro	Fiji	CNZ864
CNZ871_FJ_7.region001.gbk	1	PKS-NRPS-RiPP	NRPS-like.RiPP-like.T1PKS	lymphostin	Micro	Fiji	CNZ871
CNZ872_FJ_15.region001.gbk	1	PKS-NRPS-RiPP	NRPS-like.T1PKS	lymphostin	Micro	Fiji	CNZ872
CNZ872_FJ_28.region001.gbk	1	PKS-NRPS-RiPP	RiPP-like	lymphostin	Micro	Fiji	CNZ872
CNZ877_FJ_21.region001.gbk	1	PKS-NRPS-RiPP	RiPP-like	lymphostin	Micro	Fiji	CNZ877
CNZ877_FJ_8.region001.gbk	1	PKS-NRPS-RiPP	NRPS-like.T1PKS	lymphostin	Micro	Fiji	CNZ877
CNZ878_FJ_15.region001.gbk	1	PKS-NRPS-RiPP	NRPS-like.T1PKS	lymphostin	Micro	Fiji	CNZ878
CNZ878_FJ_3.region001.gbk	1	PKS-NRPS-RiPP	RiPP-like	lymphostin	Micro	Fiji	CNZ878
CNZ880_FJ_10.region001.gbk	1	PKS-NRPS-RiPP	NRPS-like.T1PKS	lymphostin	Micro	Fiji	CNZ880
CNZ880_FJ_22.region001.gbk	1	PKS-NRPS-RiPP	RiPP-like	lymphostin	Micro	Fiji	CNZ880
CNZ883_FJ_16.region001.gbk	1	PKS-NRPS-RiPP	NRPS-like.T1PKS	lymphostin	Micro	Fiji	CNZ883
CNZ883_FJ_18.region001.gbk	1	PKS-NRPS-RiPP	RiPP-like	lymphostin	Micro	Fiji	CNZ883
CNZ886_FJ_19.region001.gbk	1	PKS-NRPS-RiPP	NRPS-like.T1PKS	lymphostin	Micro	Fiji	CNZ886
CNZ886_FJ_26.region001.gbk	1	PKS-NRPS-RiPP	RiPP-like	lymphostin	Micro	Fiji	CNZ886
CNZ891_FJ_14.region001.gbk	1	PKS-NRPS-RiPP	NRPS-like.T1PKS	lymphostin	Micro	Fiji	CNZ891
CNZ891_FJ_25.region001.gbk	1	PKS-NRPS-RiPP	RiPP-like	lymphostin	Micro	Fiji	CNZ891
CNZ894_FJ_12.region001.gbk	1	PKS-NRPS-RiPP	NRPS-like.T1PKS	lymphostin	Micro	Fiji	CNZ894
CNZ894_FJ_20.region001.gbk	1	PKS-NRPS-RiPP	RiPP-like	lymphostin	Micro	Fiji	CNZ894
CNZ896_FJ_2.region001.gbk	1	PKS-NRPS-RiPP	NRPS-like.RiPP-like.T1PKS	lymphostin	Micro	Fiji	CNZ896
CNZ901_FJ_9.region001.gbk	1	PKS-NRPS-RiPP	NRPS-like.RiPP-like.T1PKS	lymphostin	Micro	Fiji	CNZ901
CNZ902_FJ_2.region001.gbk	1	PKS-NRPS-RiPP	NRPS-like.RiPP-like.T1PKS	lymphostin	Micro	Fiji	CNZ902
CNZ903_FJ_10.region001.gbk	1	PKS-NRPS-RiPP	NRPS-like.RiPP-like.T1PKS	lymphostin	Micro	Fiji	CNZ903
CNZ904_FJ_12.region001.gbk	1	PKS-NRPS-RiPP	NRPS-like.RiPP-like.T1PKS	lymphostin	Micro	Fiji	CNZ904
CNZ912_FJ_6.region001.gbk	1	PKS-NRPS-RiPP	NRPS-like.RiPP-like.T1PKS	lymphostin	Micro	Fiji	CNZ912
CNZ915_FJ_1.region001.gbk	1	PKS-NRPS-RiPP	NRPS-like.RiPP-like.T1PKS	lymphostin	Micro	Fiji	CNZ915
CNZ916_FJ_12.region001.gbk	1	PKS-NRPS-RiPP	NRPS-like.RiPP-like.T1PKS	lymphostin	Micro	Fiji	CNZ916
CNZ918_FJ_18.region001.gbk	1	PKS-NRPS-RiPP	NRPS-like.T1PKS	lymphostin	Micro	Fiji	CNZ918
CNZ918_FJ_26.region001.gbk	1	PKS-NRPS-RiPP	RiPP-like	lymphostin	Micro	Fiji	CNZ918
CNZ920_FJ_19.region001.gbk	1	PKS-NRPS-RiPP	NRPS-like.T1PKS	lymphostin	Micro	Fiji	CNZ920
CNZ920_FJ_3.region001.gbk	1	PKS-NRPS-RiPP	RiPP-like	lymphostin	Micro	Fiji	CNZ920
CNZ922_FJ_12.region001.gbk	1	PKS-NRPS-RiPP	NRPS-like.T1PKS	lymphostin	Micro	Fiji	CNZ922
CNZ922_FJ_2.region001.gbk	1	PKS-NRPS-RiPP	RiPP-like	lymphostin	Micro	Fiji	CNZ922
CNZ924_FJ_17.region001.gbk	1	PKS-NRPS-RiPP	NRPS-like.T1PKS	lymphostin	Micro	Fiji	CNZ924
CNZ924_FJ_22.region001.gbk	1	PKS-NRPS-RiPP	RiPP-like	lymphostin	Micro	Fiji	CNZ924
CNZ928_FJ_10.region001.gbk	1	PKS-NRPS-RiPP	NRPS-like.T1PKS	lymphostin	Micro	Fiji	CNZ928
CNZ928_FJ_24.region001.gbk	1	PKS-NRPS-RiPP	RiPP-like	lymphostin	Micro	Fiji	CNZ928
CNZ934_FJ_4.region001.gbk	1	PKS-NRPS-RiPP	NRPS-like.RiPP-like.T1PKS	lymphostin	Micro	Fiji	CNZ934
CNZ935_FJ_24.region001.gbk	1	PKS-NRPS-RiPP	NRPS-like.T1PKS	lymphostin	Micro	Fiji	CNZ935
CNZ935_FJ_3.region001.gbk	1	PKS-NRPS-RiPP	RiPP-like	lymphostin	Micro	Fiji	CNZ935
CNZ936_FJ_3.region001.gbk	1	PKS-NRPS-RiPP	RiPP-like	lymphostin	Micro	Fiji	CNZ936
CNZ936_FJ_9.region001.gbk	1	PKS-NRPS-RiPP	NRPS-like.T1PKS	lymphostin	Micro	Fiji	CNZ936
CNZ937_FJ_10.region001.gbk	1	PKS-NRPS-RiPP	NRPS-like.RiPP-like.T1PKS	lymphostin	Micro	Fiji	CNZ937
CNZ938_FJ_12.region001.gbk	1	PKS-NRPS-RiPP	NRPS-like.T1PKS	lymphostin	Micro	Fiji	CNZ938
CNZ938_FJ_3.region001.gbk	1	PKS-NRPS-RiPP	RiPP-like	lymphostin	Micro	Fiji	CNZ938
CNZ939_FJ_14.region001.gbk	1	PKS-NRPS-RiPP	NRPS-like.T1PKS	lymphostin	Micro	Fiji	CNZ939
CNZ939_FJ_2.region001.gbk	1	PKS-NRPS-RiPP	RiPP-like	lymphostin	Micro	Fiji	CNZ939
CNZ940_FJ_12.region001.gbk	1	PKS-NRPS-RiPP	NRPS-like.RiPP-like.T1PKS	lymphostin	Micro	Fiji	CNZ940
CNZ941_FJ_15.region001.gbk	1	PKS-NRPS-RiPP	NRPS-like.T1PKS	lymphostin	Micro	Fiji	CNZ941
CNZ941_FJ_5.region001.gbk	1	PKS-NRPS-RiPP	RiPP-like	lymphostin	Micro	Fiji	CNZ941
CNZ942_FJ_1.region001.gbk	1	PKS-NRPS-RiPP	NRPS-like.RiPP-like.T1PKS	lymphostin	Micro	Fiji	CNZ942
CNZ944_FJ_15.region001.gbk	1	PKS-NRPS-RiPP	NRPS-like.T1PKS	lymphostin	Micro	Fiji	CNZ944
CNZ944_FJ_19.region001.gbk	1	PKS-NRPS-RiPP	RiPP-like	lymphostin	Micro	Fiji	CNZ944
CNZ946_FJ_18.region001.gbk	1	PKS-NRPS-RiPP	NRPS-like.T1PKS	lymphostin	Micro	Fiji	CNZ946
CNZ946_FJ_25.region001.gbk	1	PKS-NRPS-RiPP	RiPP-like	lymphostin	Micro	Fiji	CNZ946
CNZ947_FJ_12.region001.gbk	1	PKS-NRPS-RiPP	NRPS-like.T1PKS	lymphostin	Micro	Fiji	CNZ947
CNZ947_FJ_23.region001.gbk	1	PKS-NRPS-RiPP	RiPP-like	lymphostin	Micro	Fiji	CNZ947
CNZ948_FJ_10.region001.gbk	1	PKS-NRPS-RiPP	NRPS-like.T1PKS	lymphostin	Micro	Fiji	CNZ948
CNZ948_FJ_22.region001.gbk	1	PKS-NRPS-RiPP	RiPP-like	lymphostin	Micro	Fiji	CNZ948
CNZ950_FJ_17.region001.gbk	1	PKS-NRPS-RiPP	NRPS-like.T1PKS	lymphostin	Micro	Fiji	CNZ950
CNZ950_FJ_24.region001.gbk	1	PKS-NRPS-RiPP	RiPP-like	lymphostin	Micro	Fiji	CNZ950
CNZ951_FJ_10.region001.gbk	1	PKS-NRPS-RiPP	NRPS-like.T1PKS	lymphostin	Micro	Fiji	CNZ951
CNZ951_FJ_21.region001.gbk	1	PKS-NRPS-RiPP	RiPP-like	lymphostin	Micro	Fiji	CNZ951
CNZ952_FJ_1.region001.gbk	1	PKS-NRPS-RiPP	RiPP-like	lymphostin	Micro	Fiji	CNZ952
CNZ952_FJ_9.region001.gbk	1	PKS-NRPS-RiPP	NRPS-like.T1PKS	lymphostin	Micro	Fiji	CNZ952
CNZ953_FJ_9.region001.gbk	1	PKS-NRPS-RiPP	NRPS-like.RiPP-like.T1PKS	lymphostin	Micro	Fiji	CNZ953
CNZ956_FJ_12.region001.gbk	1	PKS-NRPS-RiPP	NRPS-like.T1PKS	lymphostin	Micro	Fiji	CNZ956
CNZ956_FJ_2.region001.gbk	1	PKS-NRPS-RiPP	RiPP-like	lymphostin	Micro	Fiji	CNZ956
CNZ957_FJ_3.region001.gbk	1	PKS-NRPS-RiPP	NRPS-like.RiPP-like.T1PKS	lymphostin	Micro	Fiji	CNZ957
CNZ959_FJ_11.region001.gbk	1	PKS-NRPS-RiPP	NRPS-like.T1PKS	lymphostin	Micro	Fiji	CNZ959
CNZ959_FJ_22.region001.gbk	1	PKS-NRPS-RiPP	RiPP-like	lymphostin	Micro	Fiji	CNZ959
CNZ960_FJ_4.region001.gbk	1	PKS-NRPS-RiPP	NRPS-like.RiPP-like.T1PKS	lymphostin	Micro	Fiji	CNZ960
CNZ963_FJ_19.region001.gbk	1	PKS-NRPS-RiPP	NRPS-like.T1PKS	lymphostin	Micro	Fiji	CNZ963
CNZ963_FJ_3.region001.gbk	1	PKS-NRPS-RiPP	RiPP-like	lymphostin	Micro	Fiji	CNZ963
CNZ965_FJ_5.region001.gbk	1	PKS-NRPS-RiPP	NRPS-like.RiPP-like.T1PKS	lymphostin	Micro	Fiji	CNZ965
CNZ970_FJ_23.region001.gbk	1	PKS-NRPS-RiPP	RiPP-like	lymphostin	Micro	Fiji	CNZ970
CNZ970_FJ_33.region001.gbk	1	PKS-NRPS-RiPP	NRPS-like.T1PKS	lymphostin	Micro	Fiji	CNZ970
CNZ971_FJ_8.region001.gbk	1	PKS-NRPS-RiPP	NRPS-like.RiPP-like.T1PKS	lymphostin	Micro	Fiji	CNZ971
CNZ972_FJ_16.region001.gbk	1	PKS-NRPS-RiPP	NRPS-like.T1PKS	lymphostin	Micro	Fiji	CNZ972
CNZ972_FJ_23.region001.gbk	1	PKS-NRPS-RiPP	RiPP-like	lymphostin	Micro	Fiji	CNZ972
CNZ974_FJ_8.region001.gbk	1	PKS-NRPS-RiPP	NRPS-like.RiPP-like.T1PKS	lymphostin	Micro	Fiji	CNZ974
CNZ975_FJ_15.region001.gbk	1	PKS-NRPS-RiPP	NRPS-like.T1PKS	lymphostin	Micro	Fiji	CNZ975
CNZ975_FJ_20.region001.gbk	1	PKS-NRPS-RiPP	RiPP-like	lymphostin	Micro	Fiji	CNZ975
CNZ984_FJ_11.region001.gbk	1	PKS-NRPS-RiPP	NRPS-like.T1PKS	lymphostin	Micro	Fiji	CNZ984
CNZ984_FJ_24.region001.gbk	1	PKS-NRPS-RiPP	RiPP-like	lymphostin	Micro	Fiji	CNZ984
CNZ989_FJ_5.region001.gbk	1	PKS-NRPS-RiPP	NRPS-like.RiPP-like.T1PKS	lymphostin	Micro	Fiji	CNZ989
CNZ991_FJ_5.region001.gbk	1	PKS-NRPS-RiPP	NRPS-like.RiPP-like.T1PKS	lymphostin	Micro	Fiji	CNZ991
CNZ994_FJ_18.region001.gbk	1	PKS-NRPS-RiPP	RiPP-like	lymphostin	Micro	Fiji	CNZ994
CNZ994_FJ_24.region001.gbk	1	PKS-NRPS-RiPP	NRPS-like.T1PKS	lymphostin	Micro	Fiji	CNZ994
CNZ995_FJ_12.region001.gbk	1	PKS-NRPS-RiPP	NRPS-like.T1PKS	lymphostin	Micro	Fiji	CNZ995
CNZ995_FJ_3.region001.gbk	1	PKS-NRPS-RiPP	RiPP-like	lymphostin	Micro	Fiji	CNZ995
CNZ997_FJ_7.region001.gbk	1	PKS-NRPS-RiPP	NRPS-like.RiPP-like.T1PKS	lymphostin	Micro	Fiji	CNZ997
SNA004_FJ_11.region001.gbk	1	PKS-NRPS-RiPP	NRPS-like.RiPP-like.T1PKS	lymphostin	Micro	Fiji	SNA004
SNA006_FJ_11.region001.gbk	1	PKS-NRPS-RiPP	NRPS-like.T1PKS	lymphostin	Micro	Fiji	SNA006
SNA006_FJ_20.region001.gbk	1	PKS-NRPS-RiPP	RiPP-like	lymphostin	Micro	Fiji	SNA006
SNA010_FJ_18.region001.gbk	1	PKS-NRPS-RiPP	NRPS-like.T1PKS	lymphostin	Micro	Fiji	SNA010
SNA012_FJ_1.region001.gbk	1	PKS-NRPS-RiPP	NRPS-like.RiPP-like.T1PKS	lymphostin	Micro	Fiji	SNA012
SNA013_FJ_1.region001.gbk	1	PKS-NRPS-RiPP	NRPS-like.RiPP-like.T1PKS	lymphostin	Micro	Fiji	SNA013
SNA015_FJ_6.region001.gbk	1	PKS-NRPS-RiPP	NRPS-like.RiPP-like.T1PKS	lymphostin	Micro	Fiji	SNA015
SNA017_FJ_16.region001.gbk	1	PKS-NRPS-RiPP	NRPS-like.T1PKS	lymphostin	Micro	Fiji	SNA017
SNA017_FJ_26.region001.gbk	1	PKS-NRPS-RiPP	RiPP-like	lymphostin	Micro	Fiji	SNA017
SNA019_FJ_8.region001.gbk	1	PKS-NRPS-RiPP	NRPS-like.RiPP-like.T1PKS	lymphostin	Micro	Fiji	SNA019
SNA023_FJ_10.region001.gbk	1	PKS-NRPS-RiPP	NRPS-like.RiPP-like.T1PKS	lymphostin	Micro	Fiji	SNA023
SNA024_FJ_3.region001.gbk	1	PKS-NRPS-RiPP	NRPS-like.RiPP-like.T1PKS	lymphostin	Micro	Fiji	SNA024
SNA030_FJ_16.region001.gbk	1	PKS-NRPS-RiPP	NRPS-like.T1PKS	lymphostin	Micro	Fiji	SNA030
SNA030_FJ_20.region001.gbk	1	PKS-NRPS-RiPP	RiPP-like	lymphostin	Micro	Fiji	SNA030
SNA032_FJ_20.region001.gbk	1	PKS-NRPS-RiPP	NRPS-like.T1PKS	lymphostin	Micro	Fiji	SNA032
SNA032_FJ_27.region001.gbk	1	PKS-NRPS-RiPP	RiPP-like	lymphostin	Micro	Fiji	SNA032
SNA034_FJ_5.region001.gbk	1	PKS-NRPS-RiPP	NRPS-like.RiPP-like.T1PKS	lymphostin	Micro	Fiji	SNA034
SNA036_FJ_15.region001.gbk	1	PKS-NRPS-RiPP	NRPS-like.T1PKS	lymphostin	Micro	Fiji	SNA036
SNA036_FJ_24.region001.gbk	1	PKS-NRPS-RiPP	RiPP-like	lymphostin	Micro	Fiji	SNA036
SNA039_FJ_10.region001.gbk	1	PKS-NRPS-RiPP	NRPS-like.T1PKS	lymphostin	Micro	Fiji	SNA039
SNA039_FJ_26.region001.gbk	1	PKS-NRPS-RiPP	RiPP-like	lymphostin	Micro	Fiji	SNA039
SNA040_FJ_8.region001.gbk	1	PKS-NRPS-RiPP	NRPS-like.RiPP-like.T1PKS	lymphostin	Micro	Fiji	SNA040
SNA041_FJ_16.region001.gbk	1	PKS-NRPS-RiPP	NRPS-like.T1PKS	lymphostin	Micro	Fiji	SNA041
SNA041_FJ_27.region001.gbk	1	PKS-NRPS-RiPP	RiPP-like	lymphostin	Micro	Fiji	SNA041
SNA045_FJ_1.region001.gbk	1	PKS-NRPS-RiPP	NRPS-like.RiPP-like.T1PKS	lymphostin	Micro	Fiji	SNA045
SNA046_FJ_11.region001.gbk	1	PKS-NRPS-RiPP	RiPP-like	lymphostin	Micro	Fiji	SNA046
SNA046_FJ_15.region001.gbk	1	PKS-NRPS-RiPP	NRPS-like.T1PKS	lymphostin	Micro	Fiji	SNA046
SNA047_FJ_5.region001.gbk	1	PKS-NRPS-RiPP	NRPS-like.RiPP-like.T1PKS	lymphostin	Micro	Fiji	SNA047
SNA051_FJ_8.region001.gbk	1	PKS-NRPS-RiPP	NRPS-like.RiPP-like.T1PKS	lymphostin	Micro	Fiji	SNA051
SNA055_FJ_22.region001.gbk	1	PKS-NRPS-RiPP	RiPP-like	lymphostin	Micro	Fiji	SNA055
SNA055_FJ_9.region001.gbk	1	PKS-NRPS-RiPP	NRPS-like.T1PKS	lymphostin	Micro	Fiji	SNA055
SNA056_FJ_4.region001.gbk	1	PKS-NRPS-RiPP	NRPS-like.RiPP-like.T1PKS	lymphostin	Micro	Fiji	SNA056
SNA057_FJ_17.region001.gbk	1	PKS-NRPS-RiPP	NRPS-like.T1PKS	lymphostin	Micro	Fiji	SNA057
SNA057_FJ_23.region001.gbk	1	PKS-NRPS-RiPP	RiPP-like	lymphostin	Micro	Fiji	SNA057
SNA058_FJ_15.region001.gbk	1	PKS-NRPS-RiPP	NRPS-like.T1PKS	lymphostin	Micro	Fiji	SNA058
SNA058_FJ_26.region001.gbk	1	PKS-NRPS-RiPP	RiPP-like	lymphostin	Micro	Fiji	SNA058
SNA059_FJ_3.region001.gbk	1	PKS-NRPS-RiPP		lymphostin	Micro	Fiji	SNA059
SNA064_FJ_11.region001.gbk	1	PKS-NRPS-RiPP		lymphostin	Micro	Fiji	SNA064
SNA064_FJ_13.region001.gbk	1	PKS-NRPS-RiPP		lymphostin	Micro	Fiji	SNA064
CNQ748_scaffold_16.17.region001.gbk	1	PKS-NRPS-RiPP	T1PKS	lymphostin	Macro	Guam	CNQ748
CNQ748_scaffold_7.8.region001.gbk	1	PKS-NRPS-RiPP	RiPP-like	lymphostin	Macro	Guam	CNQ748
CNQ884_T332DRAFT_scaffold00001.1.region001.gbk	1	PKS-NRPS-RiPP	NRPS-like.RiPP-like.T1PKS	lymphostin	Macro	Guam	CNQ884
CNR107_scaffold00002.2.region001.gbk	1	PKS-NRPS-RiPP	RiPP-like.T1PKS	lymphostin	Macro	Guam	CNR107
CNR425_I008DRAFT_scaffold00009.9.region001.gbk	1	PKS-NRPS-RiPP	NRPS-like.RiPP-like.T1PKS	lymphostin	Macro	Guam	CNR425
CNT798_scaffold_11.12.region001.gbk	1	PKS-NRPS-RiPP	T1PKS	lymphostin	Macro	Hawaii	CNT798
CNT798_scaffold_2.3.region001.gbk	1	PKS-NRPS-RiPP	RiPP-like	lymphostin	Macro	Hawaii	CNT798
CNT799_K389DRAFT_scaffold00002.2.region001.gbk	1	PKS-NRPS-RiPP	NRPS-like.RiPP-like.T1PKS	lymphostin	Macro	Hawaii	CNT799
CNT800_scaffold_12.13.region001.gbk	1	PKS-NRPS-RiPP	T1PKS	lymphostin	Macro	Hawaii	CNT800
CNT800_scaffold_3.4.region001.gbk	1	PKS-NRPS-RiPP	RiPP-like	lymphostin	Macro	Hawaii	CNT800
CNT849_2_scaffold_0.1.region002.gbk	1	PKS-NRPS-RiPP	RiPP-like.T1PKS	lymphostin	Macro	Hawaii	CNT849
CNT849_2_scaffold_1.2.region001_a.gbk	1	PKS-NRPS-RiPP		lymphostin	Macro	Hawaii	CNT849
CNT850_scaffold_0.1.region001.gbk	1	PKS-NRPS-RiPP	RiPP-like.T1PKS	lymphostin	Macro	Hawaii	CNT850
CNT857_scaffold_21.22.region001.gbk	1	PKS-NRPS-RiPP	RiPP-like	lymphostin	Macro	Hawaii	CNT857
CNT857_scaffold_8.9.region001.gbk	1	PKS-NRPS-RiPP	T1PKS	lymphostin	Macro	Hawaii	CNT857
CNT859_scaffold00012.12.region001.gbk	1	PKS-NRPS-RiPP	RiPP-like.T1PKS	lymphostin	Macro	Hawaii	CNT859
BGC0001006.gbk	1	PKS-NRPS-RiPP	NRPS-like.T1PKS	lymphostin	MIBiG	#N/A	#N/A
BGC0001007.gbk	1	PKS-NRPS-RiPP	NRPS-like.T1PKS	lymphostin	MIBiG	#N/A	#N/A
CNR921_scaffold_1.2.region001.gbk	1	PKS-NRPS-RiPP	RiPP-like.T1PKS	lymphostin	Macro	Palau	CNR921
CNS051_scaffold00001.1.region001.gbk	1	PKS-NRPS-RiPP	RiPP-like.T1PKS	lymphostin	Macro	Palau	CNS051
CNS205_NC_009953.region023.gbk	1	PKS-NRPS-RiPP	NRPS-like.RiPP-like.T1PKS	lymphostin	Macro	Palau	CNS205
CNS243_H302DRAFT_scaffold00001.1.region001.gbk	1	PKS-NRPS-RiPP	NRPS-like.RiPP-like.T1PKS	lymphostin	Macro	Palau	CNS243
CNS296_T319DRAFT_scaffold00001.1.region001.gbk	1	PKS-NRPS-RiPP	NRPS-like.RiPP-like.T1PKS	lymphostin	Macro	Palau	CNS296
CNS299_H279DRAFT_scaffold00002.2.region001.gbk	1	PKS-NRPS-RiPP	RiPP-like	lymphostin	Macro	Palau	CNS299
CNS299_H279DRAFT_scaffold00021.21.region001.gbk	1	PKS-NRPS-RiPP	NRPS-like.T1PKS	lymphostin	Macro	Palau	CNS299
CNS325_T371DRAFT_scaffold00007.7.region001.gbk	1	PKS-NRPS-RiPP	NRPS-like.RiPP-like.T1PKS	lymphostin	Macro	Palau	CNS325
CNX481_scaffold00002.2.region001.gbk	1	PKS-NRPS-RiPP	RiPP-like.T1PKS	lymphostin	Macro	Palmyra	CNX481
CNX482_scaffold_0.1.region001.gbk	1	PKS-NRPS-RiPP	RiPP-like.T1PKS	lymphostin	Macro	Palmyra	CNX482
CNX508_scaffold_0.1.region001.gbk	1	PKS-NRPS-RiPP	RiPP-like.T1PKS	lymphostin	Macro	Palmyra	CNX508
CNX814_scaffold00001.1.region001.gbk	1	PKS-NRPS-RiPP	RiPP-like	lymphostin	Macro	Palmyra	CNX814
CNX814_scaffold00010.10.region002.gbk	1	PKS-NRPS-RiPP	RiPP-like	lymphostin	Macro	Palmyra	CNX814
CNX891_scaffold_0.1.region001.gbk	1	PKS-NRPS-RiPP	RiPP-like.T1PKS	lymphostin	Macro	Palmyra	CNX891
CNY486_T399DRAFT_scaffold00001.1.region002.gbk	1	PKS-NRPS-RiPP	NRPS-like.RiPP-like.T1PKS	lymphostin	Macro	Puerto Vallarta	CNY486
CNH713_T341DRAFT_scaffold00002.2.region002.gbk	1	PKS-NRPS-RiPP	NRPS-like.RiPP-like.T1PKS	lymphostin	Macro	Red Sea	CNH713
CNH718_T338DRAFT_scaffold00012.12.region001.gbk	1	PKS-NRPS-RiPP	NRPS-like.RiPP-like.T1PKS	lymphostin	Macro	Red Sea	CNH718
CNH941_B109DRAFT_scaffold_20.21.region001.gbk	1	PKS-NRPS-RiPP	T1PKS	lymphostin	Macro	Sea of Cortez	CNH941
CNH941_B109DRAFT_scaffold_4.5.region001.gbk	1	PKS-NRPS-RiPP	RiPP-like	lymphostin	Macro	Sea of Cortez	CNH941
CNH962_F582DRAFT_scaffold00011.11.region001.gbk	1	PKS-NRPS-RiPP	RiPP-like.T1PKS	lymphostin	Macro	Sea of Cortez	CNH962
CNH963_H278DRAFT_scaffold00013.13.region001.gbk	1	PKS-NRPS-RiPP	NRPS-like.RiPP-like.T1PKS	lymphostin	Macro	Sea of Cortez	CNH963
CNH964_B164DRAFT_scaffold_4.5.region001.gbk	1	PKS-NRPS-RiPP	RiPP-like.T1PKS	lymphostin	Macro	Sea of Cortez	CNH964
CNH996_CC96DRAFT_scaffold00012.12.region001.gbk	1	PKS-NRPS-RiPP	NRPS-like.RiPP-like.T1PKS	lymphostin	Macro	Sea of Cortez	CNH996
CNH996B_T327DRAFT_scaffold00022.22.region001.gbk	1	PKS-NRPS-RiPP	NRPS-like.T1PKS	lymphostin	Macro	Sea of Cortez	CNH996B
CNH996B_T327DRAFT_scaffold00027.27.region001.gbk	1	PKS-NRPS-RiPP	RiPP-like	lymphostin	Macro	Sea of Cortez	CNH996B
CNP105_C572DRAFT_scaffold00004.4.region001.gbk	1	PKS-NRPS-RiPP	RiPP-like.T1PKS	lymphostin	Macro	Sea of Cortez	CNP105
CNP193_C571DRAFT_scaffold00005.5.region001.gbk	1	PKS-NRPS-RiPP	RiPP-like	lymphostin	Macro	Sea of Cortez	CNP193
CNP193_C571DRAFT_scaffold00022.22.region001.gbk	1	PKS-NRPS-RiPP	T1PKS	lymphostin	Macro	Sea of Cortez	CNP193
CNY679_T400DRAFT_scaffold00011.11.region001.gbk	1	PKS-NRPS-RiPP	NRPS-like.RiPP-like.T1PKS	lymphostin	Macro	Yucatan	CNY679
CNY685_T396DRAFT_scaffold00001.1.region001.gbk	1	PKS-NRPS-RiPP	RiPP-like	lymphostin	Macro	Yucatan	CNY685
CNY685_T396DRAFT_scaffold00024.24.region001.gbk	1	PKS-NRPS-RiPP	NRPS-like.T1PKS	lymphostin	Macro	Yucatan	CNY685
CNY690_T393DRAFT_scaffold00018.18.region001.gbk	1	PKS-NRPS-RiPP	NRPS-like.T1PKS	lymphostin	Macro	Yucatan	CNY690
CNY690_T393DRAFT_scaffold00026.26.region001.gbk	1	PKS-NRPS-RiPP	RiPP-like	lymphostin	Macro	Yucatan	CNY690
CNB458_2_scaffold_21.22.region001_a.gbk	2	RiPP	LAP.thiopeptide		Macro	Bahamas	CNB458
CNB527_B033DRAFT_scaffold_26.27.region001.gbk	2	RiPP	LAP.thiopeptide	LAP thiopeptide	Macro	Bahamas	CNB527
CNH643_T339DRAFT_scaffold00002.2.region004.gbk	2	RiPP	LAP.thiopeptide	LAP thiopeptide	Macro	Bahamas	CNH643
CNH646_B163DRAFT_scaffold_0.1.region004.gbk	2	RiPP	LAP.thiopeptide	LAP thiopeptide	Macro	Bahamas	CNH646
CNH877_scaffold00038.38.region001.gbk	2	RiPP	LAP.thiopeptide	LAP thiopeptide	Macro	Bahamas	CNH877
CNH905_scaffold_34.35.region001.gbk	2	RiPP	LAP.thiopeptide	LAP thiopeptide	Macro	Bahamas	CNH905
CNS325_T371DRAFT_scaffold00033.33.region001.gbk	2	RiPP	LAP.thiopeptide	LAP thiopeptide	Macro	Fiji	CNS325
CNS342_T366DRAFT_scaffold00032.32.region001.gbk	2	RiPP	LAP.thiopeptide	LAP thiopeptide	Macro	Fiji	CNS342
CNS673_2_scaffold00014.14.region001.gbk	2	RiPP	LAP.thiopeptide	LAP thiopeptide	Macro	Fiji	CNS673
CNS744_scaffold00012.12.region004.gbk	2	RiPP	LAP.thiopeptide	LAP thiopeptide	Macro	Fiji	CNS744
CNS820_T365DRAFT_scaffold00001.1.region006.gbk	2	RiPP	LAP.thiopeptide	LAP thiopeptide	Macro	Fiji	CNS820
CNS848_T422DRAFT_scaffold00015.15.region001.gbk	2	RiPP	LAP.thiopeptide	LAP thiopeptide	Macro	Fiji	CNS848
CNS991_Contig_81.4.region009.gbk	2	RiPP	LAP.thiopeptide	LAP thiopeptide	Macro	Fiji	CNS991
CNY011_scaffold00036.36.region001.gbk	2	RiPP	LAP.thiopeptide	LAP thiopeptide	Macro	Fiji	CNY011
CNY230_T354DRAFT_scaffold00006.6.region001.gbk	2	RiPP	LAP.thiopeptide	LAP thiopeptide	Macro	Fiji	CNY230
CNY231_scaffold00014.14.region003.gbk	2	RiPP	LAP.thiopeptide	LAP thiopeptide	Macro	Fiji	CNY231
CNY234_scaffold00013.13.region001.gbk	2	RiPP	LAP.thiopeptide	LAP thiopeptide	Macro	Fiji	CNY234
CNY237_scaffold00016.16.region003.gbk	2	RiPP	LAP.thiopeptide	LAP thiopeptide	Macro	Fiji	CNY237
CNY244_T362DRAFT_scaffold00007.7.region001.gbk	2	RiPP	LAP.thiopeptide	LAP thiopeptide	Macro	Fiji	CNY244
CNY256_scaffold00012.12.region001.gbk	2	RiPP	LAP.thiopeptide	LAP thiopeptide	Macro	Fiji	CNY256
CNY260_scaffold00016.16.region002.gbk	2	RiPP	LAP.thiopeptide	LAP thiopeptide	Macro	Fiji	CNY260
CNY280_scaffold00019.19.region001.gbk	2	RiPP	LAP.thiopeptide	LAP thiopeptide	Macro	Fiji	CNY280
CNY694_T378DRAFT_scaffold00021.21.region001_a.gbk	2	RiPP			Macro	Fiji	CNY694
CNZ840_FJ_12.region001.gbk	2	RiPP	LAP.thiopeptide	LAP thiopeptide	Micro	Fiji	CNZ840
CNZ841_FJ_14.region001_a.gbk	2	RiPP			Micro	Fiji	CNZ841
CNZ842_FJ_14.region001.gbk	2	RiPP	LAP.thiopeptide	LAP thiopeptide	Micro	Fiji	CNZ842
CNZ843_FJ_1.region004.gbk	2	RiPP	LAP.thiopeptide	LAP thiopeptide	Micro	Fiji	CNZ843
CNZ844_FJ_5.region003.gbk	2	RiPP	LAP.thiopeptide	LAP thiopeptide	Micro	Fiji	CNZ844
CNZ846_FJ_1.region002.gbk	2	RiPP	LAP.thiopeptide	LAP thiopeptide	Micro	Fiji	CNZ846
CNZ848_FJ_39.region001.gbk	2	RiPP	LAP.thiopeptide	LAP thiopeptide	Micro	Fiji	CNZ848
CNZ850_FJ_16.region001.gbk	2	RiPP	LAP.thiopeptide	LAP thiopeptide	Micro	Fiji	CNZ850
CNZ854_FJ_17.region002.gbk	2	RiPP	LAP.thiopeptide	LAP thiopeptide	Micro	Fiji	CNZ854
CNZ856_FJ_30.region001.gbk	2	RiPP	LAP.thiopeptide	LAP thiopeptide	Micro	Fiji	CNZ856
CNZ856_FJ_42.region001.gbk	2	RiPP	RiPP-like	LAP thiopeptide	Micro	Fiji	CNZ856
CNZ858_FJ_17.region001.gbk	2	RiPP	LAP.thiopeptide	LAP thiopeptide	Micro	Fiji	CNZ858
CNZ863_FJ_1.region005.gbk	2	RiPP	LAP.thiopeptide	LAP thiopeptide	Micro	Fiji	CNZ863
CNZ864_FJ_22.region002.gbk	2	RiPP	LAP.thiopeptide	LAP thiopeptide	Micro	Fiji	CNZ864
CNZ864_FJ_42.region001.gbk	2	RiPP	RiPP-like	LAP thiopeptide	Micro	Fiji	CNZ864
CNZ871_FJ_1.region003_a.gbk	2	RiPP			Micro	Fiji	CNZ871
CNZ872_FJ_16.region001.gbk	2	RiPP	LAP.thiopeptide	LAP thiopeptide	Micro	Fiji	CNZ872
CNZ872_FJ_4.region001.gbk	2	RiPP	RiPP-like	LAP thiopeptide	Micro	Fiji	CNZ872
CNZ877_FJ_1.region003.gbk	2	RiPP	LAP.thiopeptide	LAP thiopeptide	Micro	Fiji	CNZ877
CNZ878_FJ_1.region004.gbk	2	RiPP	LAP.thiopeptide	LAP thiopeptide	Micro	Fiji	CNZ878
CNZ880_FJ_47.region001.gbk	2	RiPP	RiPP-like	LAP thiopeptide	Micro	Fiji	CNZ880
CNZ880_FJ_7.region001.gbk	2	RiPP	LAP.thiopeptide	LAP thiopeptide	Micro	Fiji	CNZ880
CNZ883_FJ_20.region001.gbk	2	RiPP	LAP.thiopeptide	LAP thiopeptide	Micro	Fiji	CNZ883
CNZ886_FJ_8.region001.gbk	2	RiPP	LAP.thiopeptide	LAP thiopeptide	Micro	Fiji	CNZ886
CNZ886_FJ_9.region003.gbk	2	RiPP	RiPP-like	LAP thiopeptide	Micro	Fiji	CNZ886
CNZ891_FJ_1.region005.gbk	2	RiPP	LAP.thiopeptide	LAP thiopeptide	Micro	Fiji	CNZ891
CNZ894_FJ_15.region003.gbk	2	RiPP	LAP.thiopeptide	LAP thiopeptide	Micro	Fiji	CNZ894
CNZ894_FJ_54.region001.gbk	2	RiPP	RiPP-like	LAP thiopeptide	Micro	Fiji	CNZ894
CNZ896_FJ_10.region004.gbk	2	RiPP	LAP.thiopeptide	LAP thiopeptide	Micro	Fiji	CNZ896
CNZ896_FJ_14.region002.gbk	2	RiPP	RiPP-like	LAP thiopeptide	Micro	Fiji	CNZ896
CNZ901_FJ_1.region005.gbk	2	RiPP	LAP.thiopeptide	LAP thiopeptide	Micro	Fiji	CNZ901
CNZ902_FJ_3.region004.gbk	2	RiPP	LAP.thiopeptide	LAP thiopeptide	Micro	Fiji	CNZ902
CNZ903_FJ_3.region002.gbk	2	RiPP	LAP.thiopeptide	LAP thiopeptide	Micro	Fiji	CNZ903
CNZ904_FJ_17.region001.gbk	2	RiPP	LAP.thiopeptide	LAP thiopeptide	Micro	Fiji	CNZ904
CNZ912_FJ_1.region001.gbk	2	RiPP	RiPP-like	LAP thiopeptide	Micro	Fiji	CNZ912
CNZ912_FJ_52.region001.gbk	2	RiPP	LAP.thiopeptide	LAP thiopeptide	Micro	Fiji	CNZ912
CNZ915_FJ_2.region001.gbk	2	RiPP	LAP.thiopeptide	LAP thiopeptide	Micro	Fiji	CNZ915
CNZ915_FJ_41.region001.gbk	2	RiPP	RiPP-like	LAP thiopeptide	Micro	Fiji	CNZ915
CNZ916_FJ_20.region001.gbk	2	RiPP	LAP.thiopeptide	LAP thiopeptide	Micro	Fiji	CNZ916
CNZ916_FJ_8.region001.gbk	2	RiPP	RiPP-like	LAP thiopeptide	Micro	Fiji	CNZ916
CNZ918_FJ_11.region001.gbk	2	RiPP	RiPP-like	LAP thiopeptide	Micro	Fiji	CNZ918
CNZ918_FJ_9.region001.gbk	2	RiPP	LAP.thiopeptide	LAP thiopeptide	Micro	Fiji	CNZ918
CNZ920_FJ_32.region002.gbk	2	RiPP	LAP.thiopeptide	LAP thiopeptide	Micro	Fiji	CNZ920
CNZ920_FJ_52.region001.gbk	2	RiPP	RiPP-like	LAP thiopeptide	Micro	Fiji	CNZ920
CNZ922_FJ_3.region006.gbk	2	RiPP	LAP.thiopeptide	LAP thiopeptide	Micro	Fiji	CNZ922
CNZ924_FJ_19.region001.gbk	2	RiPP	LAP.thiopeptide	LAP thiopeptide	Micro	Fiji	CNZ924
CNZ928_FJ_2.region005.gbk	2	RiPP	LAP.thiopeptide	LAP thiopeptide	Micro	Fiji	CNZ928
CNZ928_FJ_49.region001.gbk	2	RiPP	RiPP-like	LAP thiopeptide	Micro	Fiji	CNZ928
CNZ934_FJ_5.region001_a.gbk	2	RiPP			Micro	Fiji	CNZ934
CNZ935_FJ_1.region002.gbk	2	RiPP	LAP.thiopeptide	LAP thiopeptide	Micro	Fiji	CNZ935
CNZ936_FJ_1.region008.gbk	2	RiPP	LAP.thiopeptide	LAP thiopeptide	Micro	Fiji	CNZ936
CNZ937_FJ_2.region003.gbk	2	RiPP	LAP.thiopeptide	LAP thiopeptide	Micro	Fiji	CNZ937
CNZ938_FJ_4.region005.gbk	2	RiPP	LAP.thiopeptide	LAP thiopeptide	Micro	Fiji	CNZ938
CNZ939_FJ_4.region005.gbk	2	RiPP	LAP.thiopeptide	LAP thiopeptide	Micro	Fiji	CNZ939
CNZ940_FJ_11.region004.gbk	2	RiPP	LAP.thiopeptide	LAP thiopeptide	Micro	Fiji	CNZ940
CNZ941_FJ_1.region006.gbk	2	RiPP	LAP.thiopeptide	LAP thiopeptide	Micro	Fiji	CNZ941
CNZ942_FJ_9.region001.gbk	2	RiPP	LAP.thiopeptide	LAP thiopeptide	Micro	Fiji	CNZ942
CNZ944_FJ_16.region002.gbk	2	RiPP	LAP.thiopeptide	LAP thiopeptide	Micro	Fiji	CNZ944
CNZ946_FJ_20.region001.gbk	2	RiPP	LAP.thiopeptide	LAP thiopeptide	Micro	Fiji	CNZ946
CNZ946_FJ_43.region001.gbk	2	RiPP	RiPP-like	LAP thiopeptide	Micro	Fiji	CNZ946
CNZ947_FJ_2.region001.gbk	2	RiPP	RiPP-like	LAP thiopeptide	Micro	Fiji	CNZ947
CNZ947_FJ_9.region004.gbk	2	RiPP	LAP.thiopeptide	LAP thiopeptide	Micro	Fiji	CNZ947
CNZ948_FJ_61.region001.gbk	2	RiPP	LAP.thiopeptide	LAP thiopeptide	Micro	Fiji	CNZ948
CNZ948_FJ_7.region003.gbk	2	RiPP	RiPP-like	LAP thiopeptide	Micro	Fiji	CNZ948
CNZ950_FJ_16.region001.gbk	2	RiPP	RiPP-like	LAP thiopeptide	Micro	Fiji	CNZ950
CNZ950_FJ_2.region005.gbk	2	RiPP	LAP.thiopeptide	LAP thiopeptide	Micro	Fiji	CNZ950
CNZ951_FJ_1.region003.gbk	2	RiPP	LAP.thiopeptide	LAP thiopeptide	Micro	Fiji	CNZ951
CNZ952_FJ_12.region001.gbk	2	RiPP	LAP.thiopeptide	LAP thiopeptide	Micro	Fiji	CNZ952
CNZ952_FJ_16.region002.gbk	2	RiPP	RiPP-like	LAP thiopeptide	Micro	Fiji	CNZ952
CNZ953_FJ_24.region002.gbk	2	RiPP	LAP.thiopeptide	LAP thiopeptide	Micro	Fiji	CNZ953
CNZ953_FJ_57.region001.gbk	2	RiPP	RiPP-like	LAP thiopeptide	Micro	Fiji	CNZ953
CNZ956_FJ_1.region001.gbk	2	RiPP	RiPP-like	LAP thiopeptide	Micro	Fiji	CNZ956
CNZ956_FJ_21.region001.gbk	2	RiPP	LAP.thiopeptide	LAP thiopeptide	Micro	Fiji	CNZ956
CNZ957_FJ_18.region002.gbk	2	RiPP	LAP.thiopeptide	LAP thiopeptide	Micro	Fiji	CNZ957
CNZ957_FJ_8.region003.gbk	2	RiPP	RiPP-like	LAP thiopeptide	Micro	Fiji	CNZ957
CNZ959_FJ_23.region001.gbk	2	RiPP	LAP.thiopeptide	LAP thiopeptide	Micro	Fiji	CNZ959
CNZ959_FJ_8.region003.gbk	2	RiPP	RiPP-like	LAP thiopeptide	Micro	Fiji	CNZ959
CNZ960_FJ_21.region001.gbk	2	RiPP	LAP.thiopeptide	LAP thiopeptide	Micro	Fiji	CNZ960
CNZ960_FJ_8.region003.gbk	2	RiPP	RiPP-like	LAP thiopeptide	Micro	Fiji	CNZ960
CNZ963_FJ_1.region002.gbk	2	RiPP	LAP.thiopeptide	LAP thiopeptide	Micro	Fiji	CNZ963
CNZ965_FJ_18.region001.gbk	2	RiPP	LAP.thiopeptide	LAP thiopeptide	Micro	Fiji	CNZ965
CNZ970_FJ_15.region001.gbk	2	RiPP	LAP.thiopeptide	LAP thiopeptide	Micro	Fiji	CNZ970
CNZ970_FJ_3.region004.gbk	2	RiPP	RiPP-like	LAP thiopeptide	Micro	Fiji	CNZ970
CNZ971_FJ_25.region001.gbk	2	RiPP	LAP.thiopeptide	LAP thiopeptide	Micro	Fiji	CNZ971
CNZ972_FJ_14.region002.gbk	2	RiPP	RiPP-like	LAP thiopeptide	Micro	Fiji	CNZ972
CNZ972_FJ_2.region001.gbk	2	RiPP	LAP.thiopeptide	LAP thiopeptide	Micro	Fiji	CNZ972
CNZ974_FJ_40.region001.gbk	2	RiPP	RiPP-like	LAP thiopeptide	Micro	Fiji	CNZ974
CNZ974_FJ_5.region005.gbk	2	RiPP	LAP.thiopeptide	LAP thiopeptide	Micro	Fiji	CNZ974
CNZ975_FJ_1.region001.gbk	2	RiPP	RiPP-like	LAP thiopeptide	Micro	Fiji	CNZ975
CNZ975_FJ_21.region002.gbk	2	RiPP	LAP.thiopeptide	LAP thiopeptide	Micro	Fiji	CNZ975
CNZ984_FJ_23.region002.gbk	2	RiPP	LAP.thiopeptide	LAP thiopeptide	Micro	Fiji	CNZ984
CNZ984_FJ_48.region001.gbk	2	RiPP	RiPP-like	LAP thiopeptide	Micro	Fiji	CNZ984
CNZ989_FJ_13.region001.gbk	2	RiPP	LAP.thiopeptide	LAP thiopeptide	Micro	Fiji	CNZ989
CNZ989_FJ_2.region001.gbk	2	RiPP	RiPP-like	LAP thiopeptide	Micro	Fiji	CNZ989
CNZ991_FJ_4.region003.gbk	2	RiPP	LAP.thiopeptide	LAP thiopeptide	Micro	Fiji	CNZ991
CNZ994_FJ_8.region002.gbk	2	RiPP	LAP.thiopeptide	LAP thiopeptide	Micro	Fiji	CNZ994
CNZ995_FJ_1.region006.gbk	2	RiPP	LAP.thiopeptide	LAP thiopeptide	Micro	Fiji	CNZ995
CNZ995_FJ_48.region001.gbk	2	RiPP	RiPP-like	LAP thiopeptide	Micro	Fiji	CNZ995
CNZ997_FJ_1.region002.gbk	2	RiPP	LAP.thiopeptide	LAP thiopeptide	Micro	Fiji	CNZ997
SNA004_FJ_19.region002.gbk	2	RiPP	LAP.thiopeptide	LAP thiopeptide	Micro	Fiji	SNA004
SNA004_FJ_44.region001.gbk	2	RiPP	RiPP-like	LAP thiopeptide	Micro	Fiji	SNA004
SNA006_FJ_1.region005.gbk	2	RiPP	LAP.thiopeptide	LAP thiopeptide	Micro	Fiji	SNA006
SNA006_FJ_9.region003.gbk	2	RiPP	RiPP-like	LAP thiopeptide	Micro	Fiji	SNA006
SNA010_FJ_4.region003.gbk	2	RiPP	LAP.thiopeptide	LAP thiopeptide	Micro	Fiji	SNA010
SNA012_FJ_7.region002.gbk	2	RiPP	LAP.thiopeptide	LAP thiopeptide	Micro	Fiji	SNA012
SNA013_FJ_10.region004.gbk	2	RiPP	LAP.thiopeptide	LAP thiopeptide	Micro	Fiji	SNA013
SNA013_FJ_14.region001.gbk	2	RiPP	RiPP-like	LAP thiopeptide	Micro	Fiji	SNA013
SNA015_FJ_4.region001.gbk	2	RiPP	LAP.thiopeptide	LAP thiopeptide	Micro	Fiji	SNA015
SNA015_FJ_52.region001.gbk	2	RiPP	RiPP-like	LAP thiopeptide	Micro	Fiji	SNA015
SNA017_FJ_18.region001.gbk	2	RiPP	RiPP-like	LAP thiopeptide	Micro	Fiji	SNA017
SNA017_FJ_7.region001.gbk	2	RiPP	LAP.thiopeptide	LAP thiopeptide	Micro	Fiji	SNA017
SNA019_FJ_1.region001.gbk	2	RiPP	RiPP-like	LAP thiopeptide	Micro	Fiji	SNA019
SNA019_FJ_11.region004.gbk	2	RiPP	LAP.thiopeptide	LAP thiopeptide	Micro	Fiji	SNA019
SNA023_FJ_2.region004.gbk	2	RiPP	RiPP-like	LAP thiopeptide	Micro	Fiji	SNA023
SNA023_FJ_6.region005.gbk	2	RiPP	LAP.thiopeptide	LAP thiopeptide	Micro	Fiji	SNA023
SNA024_FJ_14.region002.gbk	2	RiPP	RiPP-like	LAP thiopeptide	Micro	Fiji	SNA024
SNA024_FJ_20.region002.gbk	2	RiPP	LAP.thiopeptide	LAP thiopeptide	Micro	Fiji	SNA024
SNA030_FJ_2.region002.gbk	2	RiPP	LAP.thiopeptide	LAP thiopeptide	Micro	Fiji	SNA030
SNA032_FJ_15.region003.gbk	2	RiPP	LAP.thiopeptide	LAP thiopeptide	Micro	Fiji	SNA032
SNA032_FJ_17.region002.gbk	2	RiPP	RiPP-like	LAP thiopeptide	Micro	Fiji	SNA032
SNA034_FJ_22.region001_a.gbk	2	RiPP			Micro	Fiji	SNA034
SNA034_FJ_9.region003.gbk	2	RiPP	RiPP-like	LAP thiopeptide	Micro	Fiji	SNA034
SNA036_FJ_10.region001.gbk	2	RiPP	RiPP-like	LAP thiopeptide	Micro	Fiji	SNA036
SNA036_FJ_28.region001.gbk	2	RiPP	LAP.thiopeptide	LAP thiopeptide	Micro	Fiji	SNA036
SNA039_FJ_7.region001.gbk	2	RiPP	RiPP-like	LAP thiopeptide	Micro	Fiji	SNA039
SNA039_FJ_9.region004.gbk	2	RiPP	LAP.thiopeptide	LAP thiopeptide	Micro	Fiji	SNA039
SNA040_FJ_19.region001.gbk	2	RiPP	LAP.thiopeptide	LAP thiopeptide	Micro	Fiji	SNA040
SNA040_FJ_49.region001.gbk	2	RiPP	RiPP-like	LAP thiopeptide	Micro	Fiji	SNA040
SNA041_FJ_10.region001.gbk	2	RiPP	LAP.thiopeptide	LAP thiopeptide	Micro	Fiji	SNA041
SNA041_FJ_8.region003.gbk	2	RiPP	RiPP-like	LAP thiopeptide	Micro	Fiji	SNA041
SNA045_FJ_21.region001.gbk	2	RiPP	LAP.thiopeptide	LAP thiopeptide	Micro	Fiji	SNA045
SNA045_FJ_46.region001.gbk	2	RiPP	RiPP-like	LAP thiopeptide	Micro	Fiji	SNA045
SNA046_FJ_23.region001.gbk	2	RiPP	LAP.thiopeptide	LAP thiopeptide	Micro	Fiji	SNA046
SNA046_FJ_45.region001.gbk	2	RiPP	RiPP-like	LAP thiopeptide	Micro	Fiji	SNA046
SNA047_FJ_2.region003.gbk	2	RiPP	LAP.thiopeptide	LAP thiopeptide	Micro	Fiji	SNA047
SNA051_FJ_1.region003_a.gbk	2	RiPP			Micro	Fiji	SNA051
SNA055_FJ_15.region001.gbk	2	RiPP	RiPP-like	LAP thiopeptide	Micro	Fiji	SNA055
SNA055_FJ_25.region002.gbk	2	RiPP	LAP.thiopeptide	LAP thiopeptide	Micro	Fiji	SNA055
SNA056_FJ_12.region002.gbk	2	RiPP	RiPP-like	LAP thiopeptide	Micro	Fiji	SNA056
SNA056_FJ_40.region002.gbk	2	RiPP	LAP.thiopeptide	LAP thiopeptide	Micro	Fiji	SNA056
SNA057_FJ_12.region004.gbk	2	RiPP	LAP.thiopeptide	LAP thiopeptide	Micro	Fiji	SNA057
SNA057_FJ_9.region003.gbk	2	RiPP	RiPP-like	LAP thiopeptide	Micro	Fiji	SNA057
SNA058_FJ_16.region001.gbk	2	RiPP	LAP.thiopeptide	LAP thiopeptide	Micro	Fiji	SNA058
SNA058_FJ_7.region001.gbk	2	RiPP	RiPP-like	LAP thiopeptide	Micro	Fiji	SNA058
SNA059_FJ_12.region002.gbk	2	RiPP	RiPP-like	LAP thiopeptide	Micro	Fiji	SNA059
SNA059_FJ_21.region001.gbk	2	RiPP	LAP.thiopeptide	LAP thiopeptide	Micro	Fiji	SNA059
SNA064_FJ_42.region001_a.gbk	2	RiPP			Micro	Fiji	SNA064
SNA064_FJ_42.region002_a.gbk	2	RiPP			Micro	Fiji	SNA064
SNA064_FJ_46.region001_a.gbk	2	RiPP			Micro	Fiji	SNA064
CNQ748_scaffold_20.21.region001.gbk	2	RiPP	LAP.thiopeptide	LAP thiopeptide	Macro	Guam	CNQ748
CNQ884_T332DRAFT_scaffold00021.21.region001.gbk	2	RiPP	LAP.thiopeptide	LAP thiopeptide	Macro	Guam	CNQ884
CNR107_scaffold00003.3.region004.gbk	2	RiPP	LAP.thiopeptide	LAP thiopeptide	Macro	Guam	CNR107
CNR425_I008DRAFT_scaffold00034.34.region001.gbk	2	RiPP	LAP.thiopeptide	LAP thiopeptide	Macro	Guam	CNR425
CNT005_2_scaffold_9.10.region004.gbk	2	RiPP	LAP.thiopeptide	LAP thiopeptide	Macro	Hawaii	CNT005
CNT798_scaffold_22.23.region002.gbk	2	RiPP	LAP.thiopeptide	LAP thiopeptide	Macro	Hawaii	CNT798
CNT799_K389DRAFT_scaffold00003.3.region001.gbk	2	RiPP	LAP.thiopeptide	LAP thiopeptide	Macro	Hawaii	CNT799
CNT800_scaffold_14.15.region003.gbk	2	RiPP	LAP.thiopeptide	LAP thiopeptide	Macro	Hawaii	CNT800
CNT849_2_scaffold_8.9.region003.gbk	2	RiPP	LAP.thiopeptide	LAP thiopeptide	Macro	Hawaii	CNT849
CNT850_scaffold_19.20.region001.gbk	2	RiPP	LAP.thiopeptide	LAP thiopeptide	Macro	Hawaii	CNT850
CNT857_scaffold_18.19.region001.gbk	2	RiPP	LAP.thiopeptide	LAP thiopeptide	Macro	Hawaii	CNT857
CNR921_scaffold_18.19.region001.gbk	2	RiPP	LAP.thiopeptide	LAP thiopeptide	Macro	Palau	CNR921
CNS051_scaffold00010.10.region004.gbk	2	RiPP	LAP.thiopeptide	LAP thiopeptide	Macro	Palau	CNS051
CNS205_NC_009953.region016.gbk	2	RiPP	LAP.thiopeptide	LAP thiopeptide	Macro	Palau	CNS205
CNS243_H302DRAFT_scaffold00001.1.region003.gbk	2	RiPP	LAP.thiopeptide	LAP thiopeptide	Macro	Palau	CNS243
CNS296_T319DRAFT_scaffold00015.15.region003.gbk	2	RiPP	LAP.thiopeptide	LAP thiopeptide	Macro	Palau	CNS296
CNS299_H279DRAFT_scaffold00020.20.region002.gbk	2	RiPP	LAP.thiopeptide	LAP thiopeptide	Macro	Palau	CNS299
CNT859_scaffold00031.31.region001.gbk	2	RiPP	LAP.thiopeptide	LAP thiopeptide	Macro	Palmyra	CNT859
CNX481_scaffold00033.33.region001.gbk	2	RiPP	LAP.NI-siderophore.thiopeptide		Macro	Palmyra	CNX481
CNX482_scaffold_36.37.region001.gbk	2	RiPP	LAP.NI-siderophore.thiopeptide		Macro	Palmyra	CNX482
CNX508_scaffold_18.19.region002.gbk	2	RiPP	LAP.NI-siderophore.thiopeptide		Macro	Palmyra	CNX508
CNX814_scaffold00018.18.region003.gbk	2	RiPP	LAP.NI-siderophore.thiopeptide		Macro	Palmyra	CNX814
CNX891_scaffold_19.20.region002_a.gbk	2	RiPP			Macro	Palmyra	CNX891
CNY282_F585DRAFT_scaffold00011.11.region001.gbk	2	RiPP	LAP.thiopeptide	LAP thiopeptide	Macro	Puerto Vallarta	CNY282
CNY486_T399DRAFT_scaffold00002.2.region003.gbk	2	RiPP	LAP.thiopeptide	LAP thiopeptide	Macro	Puerto Vallarta	CNY486
CNH713_T341DRAFT_scaffold00001.1.region004.gbk	2	RiPP	LAP.thiopeptide	LAP thiopeptide	Macro	Red Sea	CNH713
CNH718_T338DRAFT_scaffold00003.3.region005.gbk	2	RiPP	LAP.thiopeptide	LAP thiopeptide	Macro	Red Sea	CNH718
CNH941_B109DRAFT_scaffold_16.17.region002.gbk	2	RiPP	LAP.thiopeptide	LAP thiopeptide	Macro	Sea of Cortez	CNH941
CNH962_F582DRAFT_scaffold00031.31.region001.gbk	2	RiPP	LAP.thiopeptide	LAP thiopeptide	Macro	Sea of Cortez	CNH962
CNH963_H278DRAFT_scaffold00030.30.region001.gbk	2	RiPP	LAP.thiopeptide	LAP thiopeptide	Macro	Sea of Cortez	CNH963
CNH964_B164DRAFT_scaffold_3.4.region001.gbk	2	RiPP	LAP.thiopeptide	LAP thiopeptide	Macro	Sea of Cortez	CNH964
CNH996_CC96DRAFT_scaffold00002.2.region001.gbk	2	RiPP	LAP.thiopeptide	LAP thiopeptide	Macro	Sea of Cortez	CNH996
CNH996B_T327DRAFT_scaffold00002.2.region003.gbk	2	RiPP	LAP.thiopeptide	LAP thiopeptide	Macro	Sea of Cortez	CNH996B
CNP105_C572DRAFT_scaffold00016.16.region002.gbk	2	RiPP	LAP.thiopeptide	LAP thiopeptide	Macro	Sea of Cortez	CNP105
CNP193_C571DRAFT_scaffold00017.17.region001.gbk	2	RiPP	LAP.thiopeptide	LAP thiopeptide	Macro	Sea of Cortez	CNP193
CNY679_T400DRAFT_scaffold00033.33.region001.gbk	2	RiPP	LAP.thiopeptide	LAP thiopeptide	Macro	Yucatan	CNY679
CNY685_T396DRAFT_scaffold00025.25.region001.gbk	2	RiPP	LAP.thiopeptide	LAP thiopeptide	Macro	Yucatan	CNY685
CNY690_T393DRAFT_scaffold00020.20.region001_a.gbk	2	RiPP			Macro	Yucatan	CNY690
CNB458_2_scaffold_27.28.region001.gbk	3	PKS-NRPS	T1PKS	rifamycin	Macro	Bahamas	CNB458
CNB458_2_scaffold_58.59.region001.gbk	3	PKS-NRPS	T1PKS	rifamycin	Macro	Bahamas	CNB458
CNB527_B033DRAFT_scaffold_28.29.region001.gbk	3	PKS-NRPS	T1PKS	rifamycin	Macro	Bahamas	CNB527
CNB527_B033DRAFT_scaffold_5.6.region001.gbk	3	PKS-NRPS	T1PKS	rifamycin	Macro	Bahamas	CNB527
CNH643_T339DRAFT_scaffold00001.1.region001.gbk	3	PKS-NRPS	T1PKS	rifamycin	Macro	Bahamas	CNH643
CNH643_T339DRAFT_scaffold00011.11.region001.gbk	3	PKS-NRPS	NRPS-like.T1PKS	rifamycin	Macro	Bahamas	CNH643
CNH646_B163DRAFT_scaffold_10.11.region001.gbk	3	PKS-NRPS	T1PKS	rifamycin	Macro	Bahamas	CNH646
CNH646_B163DRAFT_scaffold_6.7.region001.gbk	3	PKS-NRPS	T1PKS	rifamycin	Macro	Bahamas	CNH646
CNH877_scaffold00008.8.region002.gbk	3	PKS-NRPS	T1PKS	rifamycin	Macro	Bahamas	CNH877
CNH877_scaffold00012.12.region001.gbk	3	PKS-NRPS	T1PKS	rifamycin	Macro	Bahamas	CNH877
CNH905_scaffold_0.1.region002.gbk	3	PKS-NRPS	T1PKS	rifamycin	Macro	Bahamas	CNH905
CNH905_scaffold_14.15.region001.gbk	3	PKS-NRPS	T1PKS	rifamycin	Macro	Bahamas	CNH905
CNY011_scaffold00007.7.region002.gbk	3	PKS-NRPS	T1PKS	rifamycin	Macro	Bahamas	CNY011
CNY011_scaffold00009.9.region001.gbk	3	PKS-NRPS	T1PKS	rifamycin	Macro	Bahamas	CNY011
CNS342_T366DRAFT_scaffold00009.9.region001.gbk	3	PKS-NRPS	NRPS-like.T1PKS	rifamycin	Macro	Fiji	CNS342
CNS342_T366DRAFT_scaffold00012.12.region001.gbk	3	PKS-NRPS	T1PKS	rifamycin	Macro	Fiji	CNS342
CNS673_2_scaffold00012.12.region002.gbk	3	PKS-NRPS	T1PKS	rifamycin	Macro	Fiji	CNS673
CNS744_scaffold00002.2.region001.gbk	3	PKS-NRPS	T1PKS	rifamycin	Macro	Fiji	CNS744
CNS744_scaffold00014.14.region001.gbk	3	PKS-NRPS	T1PKS	rifamycin	Macro	Fiji	CNS744
CNS820_T365DRAFT_scaffold00009.9.region001.gbk	3	PKS-NRPS	NRPS-like.T1PKS	rifamycin	Macro	Fiji	CNS820
CNS820_T365DRAFT_scaffold00013.13.region001.gbk	3	PKS-NRPS	T1PKS	rifamycin	Macro	Fiji	CNS820
CNS848_T422DRAFT_scaffold00003.3.region001.gbk	3	PKS-NRPS	NRPS-like.T1PKS	rifamycin	Macro	Fiji	CNS848
CNS848_T422DRAFT_scaffold00028.28.region001.gbk	3	PKS-NRPS	T1PKS	rifamycin	Macro	Fiji	CNS848
CNS991_Contig_82.5.region008.gbk	3	PKS-NRPS	NRPS-like.T1PKS	rifamycin	Macro	Fiji	CNS991
CNT005_2_scaffold_0.1.region001.gbk	3	PKS-NRPS	T1PKS	rifamycin	Macro	Fiji	CNT005
CNT005_2_scaffold_11.12.region001.gbk	3	PKS-NRPS	T1PKS	rifamycin	Macro	Fiji	CNT005
CNY230_T354DRAFT_scaffold00011.11.region001.gbk	3	PKS-NRPS	NRPS-like.T1PKS	rifamycin	Macro	Fiji	CNY230
CNY230_T354DRAFT_scaffold00014.14.region001.gbk	3	PKS-NRPS	T1PKS	rifamycin	Macro	Fiji	CNY230
CNY231_scaffold00001.1.region001.gbk	3	PKS-NRPS	T1PKS	rifamycin	Macro	Fiji	CNY231
CNY231_scaffold00012.12.region001.gbk	3	PKS-NRPS	T1PKS	rifamycin	Macro	Fiji	CNY231
CNY234_scaffold00005.5.region001.gbk	3	PKS-NRPS	T1PKS	rifamycin	Macro	Fiji	CNY234
CNY234_scaffold00023.23.region001.gbk	3	PKS-NRPS	T1PKS	rifamycin	Macro	Fiji	CNY234
CNY237_scaffold00008.8.region001.gbk	3	PKS-NRPS	T1PKS	rifamycin	Macro	Fiji	CNY237
CNY237_scaffold00009.9.region002.gbk	3	PKS-NRPS	T1PKS	rifamycin	Macro	Fiji	CNY237
CNY244_T362DRAFT_scaffold00007.7.region003.gbk	3	PKS-NRPS	NRPS-like.T1PKS	rifamycin	Macro	Fiji	CNY244
CNY244_T362DRAFT_scaffold00011.11.region002.gbk	3	PKS-NRPS	T1PKS	rifamycin	Macro	Fiji	CNY244
CNY256_scaffold00006.6.region002.gbk	3	PKS-NRPS	T1PKS	rifamycin	Macro	Fiji	CNY256
CNY256_scaffold00019.19.region001.gbk	3	PKS-NRPS	T1PKS	rifamycin	Macro	Fiji	CNY256
CNY260_scaffold00001.1.region001.gbk	3	PKS-NRPS	T1PKS	rifamycin	Macro	Fiji	CNY260
CNY260_scaffold00010.10.region001.gbk	3	PKS-NRPS	T1PKS	rifamycin	Macro	Fiji	CNY260
CNY280_scaffold00014.14.region002.gbk	3	PKS-NRPS	T1PKS	rifamycin	Macro	Fiji	CNY280
CNY694_T378DRAFT_scaffold00032.32.region001.gbk	3	PKS-NRPS	T1PKS	rifamycin	Macro	Fiji	CNY694
CNZ840_FJ_1.region001.gbk	3	PKS-NRPS	NRPS-like.T1PKS	rifamycin	Micro	Fiji	CNZ840
CNZ840_FJ_17.region001.gbk	3	PKS-NRPS	T1PKS	rifamycin	Micro	Fiji	CNZ840
CNZ841_FJ_1.region003.gbk	3	PKS-NRPS	T1PKS	rifamycin	Micro	Fiji	CNZ841
CNZ841_FJ_9.region001.gbk	3	PKS-NRPS	NRPS-like.T1PKS	rifamycin	Micro	Fiji	CNZ841
CNZ842_FJ_21.region002.gbk	3	PKS-NRPS	T1PKS	rifamycin	Micro	Fiji	CNZ842
CNZ842_FJ_8.region001.gbk	3	PKS-NRPS	NRPS-like.T1PKS	rifamycin	Micro	Fiji	CNZ842
CNZ843_FJ_14.region001.gbk	3	PKS-NRPS	T1PKS	rifamycin	Micro	Fiji	CNZ843
CNZ843_FJ_5.region001.gbk	3	PKS-NRPS	NRPS-like.T1PKS	rifamycin	Micro	Fiji	CNZ843
CNZ844_FJ_11.region001.gbk	3	PKS-NRPS	NRPS-like.T1PKS	rifamycin	Micro	Fiji	CNZ844
CNZ846_FJ_18.region002.gbk	3	PKS-NRPS	T1PKS	rifamycin	Micro	Fiji	CNZ846
CNZ846_FJ_57.region001.gbk	3			rifamycin	Micro	Fiji	CNZ846
CNZ848_FJ_49.region001.gbk	3			rifamycin	Micro	Fiji	CNZ848
CNZ850_FJ_49.region001.gbk	3			rifamycin	Micro	Fiji	CNZ850
CNZ854_FJ_56.region001.gbk	3			rifamycin	Micro	Fiji	CNZ854
CNZ856_FJ_46.region001.gbk	3			rifamycin	Micro	Fiji	CNZ856
CNZ858_FJ_57.region001.gbk	3			rifamycin	Micro	Fiji	CNZ858
CNZ863_FJ_17.region001.gbk	3	PKS-NRPS	T1PKS	rifamycin	Micro	Fiji	CNZ863
CNZ863_FJ_2.region001.gbk	3	PKS-NRPS	NRPS-like.T1PKS	rifamycin	Micro	Fiji	CNZ863
CNZ864_FJ_21.region001.gbk	3	PKS-NRPS	T1PKS	rifamycin	Micro	Fiji	CNZ864
CNZ864_FJ_48.region001.gbk	3			rifamycin	Micro	Fiji	CNZ864
CNZ871_FJ_15.region002.gbk	3	PKS-NRPS	T1PKS	rifamycin	Micro	Fiji	CNZ871
CNZ871_FJ_48.region001.gbk	3			rifamycin	Micro	Fiji	CNZ871
CNZ872_FJ_55.region001.gbk	3			rifamycin	Micro	Fiji	CNZ872
CNZ877_FJ_18.region002.gbk	3	PKS-NRPS	T1PKS	rifamycin	Micro	Fiji	CNZ877
CNZ877_FJ_46.region001.gbk	3			rifamycin	Micro	Fiji	CNZ877
CNZ878_FJ_40.region001.gbk	3			rifamycin	Micro	Fiji	CNZ878
CNZ880_FJ_25.region001.gbk	3	PKS-NRPS	T1PKS	rifamycin	Micro	Fiji	CNZ880
CNZ880_FJ_52.region001.gbk	3			rifamycin	Micro	Fiji	CNZ880
CNZ883_FJ_45.region001.gbk	3			rifamycin	Micro	Fiji	CNZ883
CNZ886_FJ_16.region001.gbk	3	PKS-NRPS	T1PKS	rifamycin	Micro	Fiji	CNZ886
CNZ886_FJ_49.region001.gbk	3			rifamycin	Micro	Fiji	CNZ886
CNZ891_FJ_45.region001.gbk	3			rifamycin	Micro	Fiji	CNZ891
CNZ894_FJ_47.region001.gbk	3			rifamycin	Micro	Fiji	CNZ894
CNZ896_FJ_61.region001.gbk	3			rifamycin	Micro	Fiji	CNZ896
CNZ901_FJ_15.region001.gbk	3	PKS-NRPS	T1PKS	rifamycin	Micro	Fiji	CNZ901
CNZ901_FJ_2.region001.gbk	3	PKS-NRPS	NRPS-like.T1PKS	rifamycin	Micro	Fiji	CNZ901
CNZ902_FJ_15.region001.gbk	3	PKS-NRPS	T1PKS	rifamycin	Micro	Fiji	CNZ902
CNZ902_FJ_4.region001.gbk	3	PKS-NRPS	NRPS-like.T1PKS	rifamycin	Micro	Fiji	CNZ902
CNZ903_FJ_18.region002.gbk	3	PKS-NRPS	T1PKS	rifamycin	Micro	Fiji	CNZ903
CNZ903_FJ_6.region001.gbk	3	PKS-NRPS	NRPS-like.T1PKS	rifamycin	Micro	Fiji	CNZ903
CNZ904_FJ_28.region001.gbk	3	PKS-NRPS	T1PKS	rifamycin	Micro	Fiji	CNZ904
CNZ904_FJ_56.region001.gbk	3			rifamycin	Micro	Fiji	CNZ904
CNZ912_FJ_47.region001.gbk	3			rifamycin	Micro	Fiji	CNZ912
CNZ915_FJ_43.region001.gbk	3			rifamycin	Micro	Fiji	CNZ915
CNZ916_FJ_4.region002.gbk	3	PKS-NRPS	T1PKS	rifamycin	Micro	Fiji	CNZ916
CNZ916_FJ_57.region001.gbk	3			rifamycin	Micro	Fiji	CNZ916
CNZ918_FJ_8.region001.gbk	3	PKS-NRPS	NRPS-like.T1PKS	rifamycin	Micro	Fiji	CNZ918
CNZ920_FJ_21.region001.gbk	3	PKS-NRPS	T1PKS	rifamycin	Micro	Fiji	CNZ920
CNZ920_FJ_56.region001.gbk	3			rifamycin	Micro	Fiji	CNZ920
CNZ922_FJ_13.region001.gbk	3	PKS-NRPS	T1PKS	rifamycin	Micro	Fiji	CNZ922
CNZ922_FJ_6.region001.gbk	3	PKS-NRPS	NRPS-like.T1PKS	rifamycin	Micro	Fiji	CNZ922
CNZ924_FJ_7.region001.gbk	3	PKS-NRPS	NRPS-like.T1PKS	rifamycin	Micro	Fiji	CNZ924
CNZ928_FJ_53.region001.gbk	3			rifamycin	Micro	Fiji	CNZ928
CNZ934_FJ_20.region002.gbk	3	PKS-NRPS	T1PKS	rifamycin	Micro	Fiji	CNZ934
CNZ934_FJ_50.region001.gbk	3			rifamycin	Micro	Fiji	CNZ934
CNZ935_FJ_10.region001.gbk	3	PKS-NRPS	T1PKS	rifamycin	Micro	Fiji	CNZ935
CNZ935_FJ_54.region001.gbk	3			rifamycin	Micro	Fiji	CNZ935
CNZ936_FJ_16.region001.gbk	3	PKS-NRPS	T1PKS	rifamycin	Micro	Fiji	CNZ936
CNZ936_FJ_2.region001.gbk	3	PKS-NRPS	NRPS-like.T1PKS	rifamycin	Micro	Fiji	CNZ936
CNZ937_FJ_22.region001.gbk	3	PKS-NRPS	T1PKS	rifamycin	Micro	Fiji	CNZ937
CNZ937_FJ_3.region001.gbk	3	PKS-NRPS	NRPS-like.T1PKS	rifamycin	Micro	Fiji	CNZ937
CNZ938_FJ_10.region001.gbk	3	PKS-NRPS	NRPS-like.T1PKS	rifamycin	Micro	Fiji	CNZ938
CNZ938_FJ_5.region002.gbk	3	PKS-NRPS	T1PKS	rifamycin	Micro	Fiji	CNZ938
CNZ939_FJ_5.region002.gbk	3	PKS-NRPS	T1PKS	rifamycin	Micro	Fiji	CNZ939
CNZ939_FJ_7.region001.gbk	3	PKS-NRPS	NRPS-like.T1PKS	rifamycin	Micro	Fiji	CNZ939
CNZ940_FJ_13.region001.gbk	3	PKS-NRPS	T1PKS	rifamycin	Micro	Fiji	CNZ940
CNZ940_FJ_3.region001.gbk	3	PKS-NRPS	NRPS-like.T1PKS	rifamycin	Micro	Fiji	CNZ940
CNZ941_FJ_2.region002.gbk	3	PKS-NRPS	NRPS-like.T1PKS	rifamycin	Micro	Fiji	CNZ941
CNZ941_FJ_4.region002.gbk	3	PKS-NRPS	T1PKS	rifamycin	Micro	Fiji	CNZ941
CNZ942_FJ_25.region001.gbk	3	PKS-NRPS	NRPS-like.T1PKS	rifamycin	Micro	Fiji	CNZ942
CNZ942_FJ_6.region001.gbk	3	PKS-NRPS	T1PKS	rifamycin	Micro	Fiji	CNZ942
CNZ944_FJ_9.region001.gbk	3	PKS-NRPS	NRPS-like.T1PKS	rifamycin	Micro	Fiji	CNZ944
CNZ946_FJ_10.region001.gbk	3	PKS-NRPS	NRPS-like.T1PKS	rifamycin	Micro	Fiji	CNZ946
CNZ947_FJ_49.region001.gbk	3			rifamycin	Micro	Fiji	CNZ947
CNZ948_FJ_56.region001.gbk	3			rifamycin	Micro	Fiji	CNZ948
CNZ950_FJ_22.region001.gbk	3	PKS-NRPS	T1PKS	rifamycin	Micro	Fiji	CNZ950
CNZ950_FJ_50.region001.gbk	3			rifamycin	Micro	Fiji	CNZ950
CNZ951_FJ_53.region001.gbk	3			rifamycin	Micro	Fiji	CNZ951
CNZ952_FJ_55.region001.gbk	3			rifamycin	Micro	Fiji	CNZ952
CNZ953_FJ_32.region001.gbk	3	PKS-NRPS	T1PKS	rifamycin	Micro	Fiji	CNZ953
CNZ953_FJ_60.region001.gbk	3			rifamycin	Micro	Fiji	CNZ953
CNZ956_FJ_47.region001.gbk	3			rifamycin	Micro	Fiji	CNZ956
CNZ957_FJ_64.region001.gbk	3			rifamycin	Micro	Fiji	CNZ957
CNZ959_FJ_48.region001.gbk	3			rifamycin	Micro	Fiji	CNZ959
CNZ960_FJ_59.region001.gbk	3			rifamycin	Micro	Fiji	CNZ960
CNZ963_FJ_54.region001.gbk	3			rifamycin	Micro	Fiji	CNZ963
CNZ965_FJ_21.region002.gbk	3	PKS-NRPS	T1PKS	rifamycin	Micro	Fiji	CNZ965
CNZ965_FJ_58.region001.gbk	3			rifamycin	Micro	Fiji	CNZ965
CNZ970_FJ_47.region001.gbk	3			rifamycin	Micro	Fiji	CNZ970
CNZ971_FJ_20.region001.gbk	3	PKS-NRPS	T1PKS	rifamycin	Micro	Fiji	CNZ971
CNZ971_FJ_65.region001.gbk	3			rifamycin	Micro	Fiji	CNZ971
CNZ972_FJ_46.region001.gbk	3			rifamycin	Micro	Fiji	CNZ972
CNZ974_FJ_43.region001.gbk	3			rifamycin	Micro	Fiji	CNZ974
CNZ975_FJ_47.region001.gbk	3			rifamycin	Micro	Fiji	CNZ975
CNZ984_FJ_52.region001.gbk	3			rifamycin	Micro	Fiji	CNZ984
CNZ984_FJ_6.region001.gbk	3	PKS-NRPS	T1PKS	rifamycin	Micro	Fiji	CNZ984
CNZ989_FJ_19.region002.gbk	3	PKS-NRPS	T1PKS	rifamycin	Micro	Fiji	CNZ989
CNZ989_FJ_47.region001.gbk	3			rifamycin	Micro	Fiji	CNZ989
CNZ991_FJ_52.region001.gbk	3			rifamycin	Micro	Fiji	CNZ991
CNZ994_FJ_60.region001.gbk	3			rifamycin	Micro	Fiji	CNZ994
CNZ995_FJ_13.region002.gbk	3	PKS-NRPS	T1PKS	rifamycin	Micro	Fiji	CNZ995
CNZ995_FJ_9.region001.gbk	3	PKS-NRPS	NRPS-like.T1PKS	rifamycin	Micro	Fiji	CNZ995
CNZ997_FJ_65.region001.gbk	3			rifamycin	Micro	Fiji	CNZ997
SNA004_FJ_18.region001.gbk	3	PKS-NRPS	T1PKS	rifamycin	Micro	Fiji	SNA004
SNA004_FJ_48.region001.gbk	3			rifamycin	Micro	Fiji	SNA004
SNA006_FJ_21.region002.gbk	3	PKS-NRPS	T1PKS	rifamycin	Micro	Fiji	SNA006
SNA006_FJ_40.region001.gbk	3	PKS-NRPS	NRPS-like.T1PKS	rifamycin	Micro	Fiji	SNA006
SNA010_FJ_11.region001.gbk	3	PKS-NRPS	NRPS-like.T1PKS	rifamycin	Micro	Fiji	SNA010
SNA012_FJ_54.region001.gbk	3			rifamycin	Micro	Fiji	SNA012
SNA013_FJ_50.region001.gbk	3			rifamycin	Micro	Fiji	SNA013
SNA015_FJ_56.region001.gbk	3			rifamycin	Micro	Fiji	SNA015
SNA017_FJ_24.region002.gbk	3	PKS-NRPS	T1PKS	rifamycin	Micro	Fiji	SNA017
SNA017_FJ_49.region001.gbk	3			rifamycin	Micro	Fiji	SNA017
SNA019_FJ_50.region001.gbk	3			rifamycin	Micro	Fiji	SNA019
SNA023_FJ_13.region001.gbk	3	PKS-NRPS	T1PKS	rifamycin	Micro	Fiji	SNA023
SNA023_FJ_44.region001.gbk	3			rifamycin	Micro	Fiji	SNA023
SNA024_FJ_47.region001.gbk	3			rifamycin	Micro	Fiji	SNA024
SNA030_FJ_18.region001.gbk	3	PKS-NRPS	T1PKS	rifamycin	Micro	Fiji	SNA030
SNA030_FJ_47.region001.gbk	3			rifamycin	Micro	Fiji	SNA030
SNA032_FJ_26.region002.gbk	3	PKS-NRPS	T1PKS	rifamycin	Micro	Fiji	SNA032
SNA032_FJ_54.region001.gbk	3			rifamycin	Micro	Fiji	SNA032
SNA034_FJ_51.region001.gbk	3			rifamycin	Micro	Fiji	SNA034
SNA036_FJ_53.region001.gbk	3			rifamycin	Micro	Fiji	SNA036
SNA039_FJ_61.region001.gbk	3			rifamycin	Micro	Fiji	SNA039
SNA040_FJ_52.region001.gbk	3			rifamycin	Micro	Fiji	SNA040
SNA041_FJ_24.region002.gbk	3	PKS-NRPS	T1PKS	rifamycin	Micro	Fiji	SNA041
SNA041_FJ_56.region001.gbk	3			rifamycin	Micro	Fiji	SNA041
SNA045_FJ_19.region001.gbk	3	PKS-NRPS	T1PKS	rifamycin	Micro	Fiji	SNA045
SNA045_FJ_55.region001.gbk	3			rifamycin	Micro	Fiji	SNA045
SNA046_FJ_49.region001.gbk	3			rifamycin	Micro	Fiji	SNA046
SNA047_FJ_31.region001.gbk	3	PKS-NRPS	T1PKS	rifamycin	Micro	Fiji	SNA047
SNA047_FJ_54.region001.gbk	3			rifamycin	Micro	Fiji	SNA047
SNA051_FJ_49.region001.gbk	3			rifamycin	Micro	Fiji	SNA051
SNA055_FJ_53.region001.gbk	3			rifamycin	Micro	Fiji	SNA055
SNA056_FJ_18.region001.gbk	3	PKS-NRPS	T1PKS	rifamycin	Micro	Fiji	SNA056
SNA056_FJ_68.region001.gbk	3			rifamycin	Micro	Fiji	SNA056
SNA057_FJ_49.region001.gbk	3			rifamycin	Micro	Fiji	SNA057
SNA058_FJ_60.region001.gbk	3			rifamycin	Micro	Fiji	SNA058
SNA059_FJ_58.region001.gbk	3			rifamycin	Micro	Fiji	SNA059
SNA064_FJ_61.region001.gbk	3			rifamycin	Micro	Fiji	SNA064
CNQ748_scaffold_15.16.region001.gbk	3	PKS-NRPS	T1PKS	rifamycin	Macro	Guam	CNQ748
CNQ748_scaffold_34.35.region001.gbk	3	PKS-NRPS	T1PKS	rifamycin	Macro	Guam	CNQ748
CNQ884_T332DRAFT_scaffold00004.4.region001.gbk	3	PKS-NRPS	NRPS-like.T1PKS	rifamycin	Macro	Guam	CNQ884
CNQ884_T332DRAFT_scaffold00029.29.region001.gbk	3	PKS-NRPS	T1PKS	rifamycin	Macro	Guam	CNQ884
CNR107_scaffold00001.1.region001.gbk	3	PKS-NRPS	T1PKS	rifamycin	Macro	Guam	CNR107
CNR107_scaffold00009.9.region002.gbk	3	PKS-NRPS	T1PKS	rifamycin	Macro	Guam	CNR107
CNR425_I008DRAFT_scaffold00006.6.region002.gbk	3	PKS-NRPS	NRPS-like.T1PKS	rifamycin	Macro	Guam	CNR425
CNR425_I008DRAFT_scaffold00022.22.region002.gbk	3	PKS-NRPS	T1PKS	rifamycin	Macro	Guam	CNR425
CNT798_scaffold_13.14.region001.gbk	3	PKS-NRPS	T1PKS	rifamycin	Macro	Hawaii	CNT798
CNT798_scaffold_15.16.region001.gbk	3	PKS-NRPS	T1PKS	rifamycin	Macro	Hawaii	CNT798
CNT799_K389DRAFT_scaffold00003.3.region004.gbk	3	PKS-NRPS	NRPS-like.T1PKS	rifamycin	Macro	Hawaii	CNT799
CNT799_K389DRAFT_scaffold00010.10.region001.gbk	3	PKS-NRPS	T1PKS	rifamycin	Macro	Hawaii	CNT799
CNT800_scaffold_13.14.region002.gbk	3	PKS-NRPS	T1PKS	rifamycin	Macro	Hawaii	CNT800
CNT800_scaffold_7.8.region001.gbk	3	PKS-NRPS	T1PKS	rifamycin	Macro	Hawaii	CNT800
CNT849_2_scaffold_14.15.region002.gbk	3	PKS-NRPS	T1PKS	rifamycin	Macro	Hawaii	CNT849
CNT849_2_scaffold_7.8.region001.gbk	3	PKS-NRPS	T1PKS	rifamycin	Macro	Hawaii	CNT849
CNT850_scaffold_10.11.region002.gbk	3	PKS-NRPS	transAT-PKS.T1PKS	rifamycin	Macro	Hawaii	CNT850
CNT850_scaffold_5.6.region001.gbk	3	PKS-NRPS	T1PKS	rifamycin	Macro	Hawaii	CNT850
CNT857_scaffold_12.13.region001.gbk	3	PKS-NRPS	T1PKS	rifamycin	Macro	Hawaii	CNT857
CNT857_scaffold_9.10.region001.gbk	3	PKS-NRPS	T1PKS	rifamycin	Macro	Hawaii	CNT857
CNT859_scaffold00013.13.region001.gbk	3	PKS-NRPS	T1PKS	rifamycin	Macro	Hawaii	CNT859
BGC0000137.gbk	3	PKS-NRPS	NRPS-like.T1PKS	rifamycin	MIBiG	#N/A	#N/A
CNR921_scaffold_11.12.region001.gbk	3	PKS-NRPS	T1PKS	rifamycin	Macro	Palau	CNR921
CNR921_scaffold_6.7.region001.gbk	3	PKS-NRPS	T1PKS	rifamycin	Macro	Palau	CNR921
CNS051_scaffold00006.6.region001.gbk	3	PKS-NRPS	T1PKS	rifamycin	Macro	Palau	CNS051
CNS051_scaffold00011.11.region002.gbk	3	PKS-NRPS	transAT-PKS.T1PKS	rifamycin	Macro	Palau	CNS051
CNS205_NC_009953.region006.gbk	3	PKS-NRPS	NRPS-like.T1PKS	rifamycin	Macro	Palau	CNS205
CNS243_H302DRAFT_scaffold00004.4.region001.gbk	3	PKS-NRPS	NRPS-like.T1PKS	rifamycin	Macro	Palau	CNS243
CNS243_H302DRAFT_scaffold00015.15.region002.gbk	3	PKS-NRPS	T1PKS	rifamycin	Macro	Palau	CNS243
CNS296_T319DRAFT_scaffold00004.4.region001.gbk	3	PKS-NRPS	T1PKS	rifamycin	Macro	Palau	CNS296
CNS296_T319DRAFT_scaffold00010.10.region001.gbk	3	PKS-NRPS	NRPS-like.T1PKS	rifamycin	Macro	Palau	CNS296
CNS299_H279DRAFT_scaffold00009.9.region001.gbk	3	PKS-NRPS	NRPS-like.T1PKS	rifamycin	Macro	Palau	CNS299
CNS299_H279DRAFT_scaffold00013.13.region002.gbk	3	PKS-NRPS	T1PKS	rifamycin	Macro	Palau	CNS299
CNS325_T371DRAFT_scaffold00009.9.region001.gbk	3	PKS-NRPS	NRPS-like.T1PKS	rifamycin	Macro	Palau	CNS325
CNS325_T371DRAFT_scaffold00017.17.region001.gbk	3	PKS-NRPS	T1PKS	rifamycin	Macro	Palau	CNS325
CNT859_scaffold00015.15.region002.gbk	3	PKS-NRPS	T1PKS	rifamycin	Macro	Palmyra	CNT859
CNX481_scaffold00005.5.region001.gbk	3	PKS-NRPS	T1PKS	rifamycin	Macro	Palmyra	CNX481
CNX481_scaffold00010.10.region002.gbk	3	PKS-NRPS	transAT-PKS.T1PKS	rifamycin	Macro	Palmyra	CNX481
CNX482_scaffold_10.11.region001.gbk	3	PKS-NRPS	T1PKS	rifamycin	Macro	Palmyra	CNX482
CNX482_scaffold_17.18.region001.gbk	3	PKS-NRPS	T1PKS	rifamycin	Macro	Palmyra	CNX482
CNX508_scaffold_55.56.region001.gbk	3	PKS-NRPS	T1PKS	rifamycin	Macro	Palmyra	CNX508
CNX508_scaffold_9.10.region002.gbk	3	PKS-NRPS	T1PKS	rifamycin	Macro	Palmyra	CNX508
CNX814_scaffold00007.7.region001.gbk	3	PKS-NRPS	T1PKS	rifamycin	Macro	Palmyra	CNX814
CNX814_scaffold00012.12.region002.gbk	3	PKS-NRPS	transAT-PKS.T1PKS	rifamycin	Macro	Palmyra	CNX814
CNX891_scaffold_11.12.region001.gbk	3	PKS-NRPS	T1PKS	rifamycin	Macro	Palmyra	CNX891
CNY282_F585DRAFT_scaffold00019.19.region001.gbk	3	PKS-NRPS	T1PKS	rifamycin	Macro	Puerto Vallarta	CNY282
CNY282_F585DRAFT_scaffold00022.22.region001.gbk	3	PKS-NRPS	T1PKS	rifamycin	Macro	Puerto Vallarta	CNY282
CNH713_T341DRAFT_scaffold00001.1.region006.gbk	3	PKS-NRPS	NRPS-like.T1PKS	rifamycin	Macro	Red Sea	CNH713
CNH713_T341DRAFT_scaffold00008.8.region001.gbk	3	PKS-NRPS	T1PKS	rifamycin	Macro	Red Sea	CNH713
CNH718_T338DRAFT_scaffold00008.8.region001.gbk	3	PKS-NRPS	NRPS-like.T1PKS	rifamycin	Macro	Red Sea	CNH718
CNH718_T338DRAFT_scaffold00025.25.region001.gbk	3	PKS-NRPS	T1PKS	rifamycin	Macro	Red Sea	CNH718
CNH941_B109DRAFT_scaffold_10.11.region001.gbk	3	PKS-NRPS	T1PKS	rifamycin	Macro	Sea of Cortez	CNH941
CNH941_B109DRAFT_scaffold_37.38.region001.gbk	3	PKS-NRPS	T1PKS	rifamycin	Macro	Sea of Cortez	CNH941
CNH962_F582DRAFT_scaffold00008.8.region001.gbk	3	PKS-NRPS	T1PKS	rifamycin	Macro	Sea of Cortez	CNH962
CNH962_F582DRAFT_scaffold00026.26.region001.gbk	3	PKS-NRPS	T1PKS	rifamycin	Macro	Sea of Cortez	CNH962
CNH963_H278DRAFT_scaffold00004.4.region001.gbk	3	PKS-NRPS	T1PKS	rifamycin	Macro	Sea of Cortez	CNH963
CNH963_H278DRAFT_scaffold00063.63.region001.gbk	3	PKS-NRPS	T1PKS	rifamycin	Macro	Sea of Cortez	CNH963
CNH964_B164DRAFT_scaffold_10.11.region001.gbk	3	PKS-NRPS	T1PKS	rifamycin	Macro	Sea of Cortez	CNH964
CNH964_B164DRAFT_scaffold_20.21.region001.gbk	3	PKS-NRPS	T1PKS	rifamycin	Macro	Sea of Cortez	CNH964
CNH996_CC96DRAFT_scaffold00007.7.region001.gbk	3	PKS-NRPS	NRPS-like.T1PKS	rifamycin	Macro	Sea of Cortez	CNH996
CNH996_CC96DRAFT_scaffold00032.32.region001.gbk	3	PKS-NRPS	T1PKS	rifamycin	Macro	Sea of Cortez	CNH996
CNH996B_T327DRAFT_scaffold00013.13.region001.gbk	3	PKS-NRPS	NRPS-like.T1PKS	rifamycin	Macro	Sea of Cortez	CNH996B
CNH996B_T327DRAFT_scaffold00035.35.region001.gbk	3	PKS-NRPS	T1PKS	rifamycin	Macro	Sea of Cortez	CNH996B
CNP105_C572DRAFT_scaffold00012.12.region001.gbk	3	PKS-NRPS	T1PKS	rifamycin	Macro	Sea of Cortez	CNP105
CNP105_C572DRAFT_scaffold00021.21.region001.gbk	3	PKS-NRPS	T1PKS	rifamycin	Macro	Sea of Cortez	CNP105
CNP193_C571DRAFT_scaffold00011.11.region001.gbk	3	PKS-NRPS	T1PKS	rifamycin	Macro	Sea of Cortez	CNP193
CNP193_C571DRAFT_scaffold00012.12.region002.gbk	3	PKS-NRPS	T1PKS	rifamycin	Macro	Sea of Cortez	CNP193
CNY486_T399DRAFT_scaffold00013.13.region001.gbk	3	PKS-NRPS	NRPS-like.T1PKS	rifamycin	Macro	Yucatan	CNY486
CNY486_T399DRAFT_scaffold00026.26.region001.gbk	3	PKS-NRPS	T1PKS	rifamycin	Macro	Yucatan	CNY486
CNY679_T400DRAFT_scaffold00004.4.region002.gbk	3	PKS-NRPS	T1PKS	rifamycin	Macro	Yucatan	CNY679
CNY679_T400DRAFT_scaffold00013.13.region001.gbk	3	PKS-NRPS	NRPS-like.T1PKS	rifamycin	Macro	Yucatan	CNY679
CNY685_T396DRAFT_scaffold00002.2.region001.gbk	3	PKS-NRPS	NRPS-like.T1PKS	rifamycin	Macro	Yucatan	CNY685
CNY685_T396DRAFT_scaffold00023.23.region001.gbk	3	PKS-NRPS	T1PKS	rifamycin	Macro	Yucatan	CNY685
CNY690_T393DRAFT_scaffold00050.50.region001.gbk	3	PKS-NRPS	T1PKS	rifamycin	Macro	Yucatan	CNY690
CNY690_T393DRAFT_scaffold00056.56.region001.gbk	3	PKS-NRPS	NRPS-like.T1PKS	rifamycin	Macro	Yucatan	CNY690
CNY694_T378DRAFT_scaffold00005.5.region001.gbk	3	PKS-NRPS	NRPS-like.T1PKS	rifamycin	Macro	Yucatan	CNY694
CNB458_2_scaffold_2.3.region001.gbk	4	NRPS-RiPP	NRPS.lanthipeptide-class-i.lanthipeptide-class-ii		Macro	Bahamas	CNB458
CNB527_B033DRAFT_scaffold_0.1.region003.gbk	4	NRPS-RiPP	NRPS.lanthipeptide-class-i.lanthipeptide-class-ii		Macro	Bahamas	CNB527
CNH643_T339DRAFT_scaffold00003.3.region002.gbk	4	NRPS-RiPP	NRPS.lanthipeptide-class-i.lanthipeptide-class-ii		Macro	Bahamas	CNH643
CNH646_B163DRAFT_scaffold_3.4.region001.gbk	4	NRPS-RiPP	NRPS.lanthipeptide-class-i.lanthipeptide-class-ii		Macro	Bahamas	CNH646
CNH877_scaffold00001.1.region001.gbk	4	NRPS-RiPP	NRPS.lanthipeptide-class-i.lanthipeptide-class-ii		Macro	Bahamas	CNH877
CNH905_scaffold_1.2.region001.gbk	4	NRPS-RiPP	NRPS.lanthipeptide-class-i.lanthipeptide-class-ii		Macro	Bahamas	CNH905
CNX891_scaffold_3.4.region001.gbk	4	NRPS-RiPP	NRPS.lanthipeptide-class-i.lanthipeptide-class-ii		Macro	Bahamas	CNX891
CNY011_scaffold00001.1.region001.gbk	4	NRPS-RiPP	NRPS.lanthipeptide-class-i.lanthipeptide-class-ii		Macro	Bahamas	CNY011
CNS342_T366DRAFT_scaffold00002.2.region001.gbk	4	NRPS-RiPP	NRPS.lanthipeptide-class-i.lanthipeptide-class-ii		Macro	Fiji	CNS342
CNS673_2_scaffold00003.3.region001.gbk	4	NRPS-RiPP	NRPS.lanthipeptide-class-i.lanthipeptide-class-ii		Macro	Fiji	CNS673
CNS744_scaffold00008.8.region001.gbk	4	NRPS-RiPP	NRPS.lanthipeptide-class-i.lanthipeptide-class-ii		Macro	Fiji	CNS744
CNS820_T365DRAFT_scaffold00003.3.region001.gbk	4	NRPS-RiPP	NRPS.lanthipeptide-class-i.lanthipeptide-class-ii		Macro	Fiji	CNS820
CNS848_T422DRAFT_scaffold00004.4.region002.gbk	4	NRPS-RiPP	NRPS.lanthipeptide-class-i.lanthipeptide-class-ii		Macro	Fiji	CNS848
CNS991_Contig_82.5.region004.gbk	4	NRPS-RiPP	NRPS.lanthipeptide-class-i.lanthipeptide-class-ii		Macro	Fiji	CNS991
CNT005_2_scaffold_3.4.region001.gbk	4	NRPS-RiPP	NRPS.lanthipeptide-class-i.lanthipeptide-class-ii		Macro	Fiji	CNT005
CNY230_T354DRAFT_scaffold00009.9.region001.gbk	4	NRPS-RiPP	NRPS.lanthipeptide-class-i.lanthipeptide-class-ii		Macro	Fiji	CNY230
CNY231_scaffold00006.6.region001.gbk	4	NRPS-RiPP	NRPS.lanthipeptide-class-i.lanthipeptide-class-ii		Macro	Fiji	CNY231
CNY234_scaffold00017.17.region001.gbk	4	NRPS-RiPP	NRPS.lanthipeptide-class-i.lanthipeptide-class-ii		Macro	Fiji	CNY234
CNY237_scaffold00007.7.region001.gbk	4	NRPS-RiPP	NRPS.lanthipeptide-class-i.lanthipeptide-class-ii		Macro	Fiji	CNY237
CNY244_T362DRAFT_scaffold00002.2.region001.gbk	4	NRPS-RiPP	NRPS.lanthipeptide-class-i.lanthipeptide-class-ii		Macro	Fiji	CNY244
CNY256_scaffold00002.2.region003.gbk	4	NRPS-RiPP	NRPS.lanthipeptide-class-i.lanthipeptide-class-ii		Macro	Fiji	CNY256
CNY260_scaffold00006.6.region004.gbk	4	NRPS-RiPP	NRPS.lanthipeptide-class-i.lanthipeptide-class-ii		Macro	Fiji	CNY260
CNY280_scaffold00005.5.region002.gbk	4	NRPS-RiPP	NRPS.lanthipeptide-class-i.lanthipeptide-class-ii		Macro	Fiji	CNY280
CNY694_T378DRAFT_scaffold00016.16.region001.gbk	4	NRPS-RiPP	NRPS.lanthipeptide-class-i.lanthipeptide-class-ii		Macro	Fiji	CNY694
CNZ840_FJ_8.region001.gbk	4	NRPS-RiPP	NRPS.lanthipeptide-class-i.lanthipeptide-class-ii		Micro	Fiji	CNZ840
CNZ841_FJ_2.region003.gbk	4	NRPS-RiPP	NRPS.lanthipeptide-class-i.lanthipeptide-class-ii		Micro	Fiji	CNZ841
CNZ842_FJ_5.region002.gbk	4	NRPS-RiPP	NRPS.lanthipeptide-class-i.lanthipeptide-class-ii		Micro	Fiji	CNZ842
CNZ843_FJ_2.region001.gbk	4	NRPS-RiPP	NRPS.lanthipeptide-class-i.lanthipeptide-class-ii		Micro	Fiji	CNZ843
CNZ844_FJ_10.region001.gbk	4	NRPS-RiPP	NRPS.lanthipeptide-class-i.lanthipeptide-class-ii		Micro	Fiji	CNZ844
CNZ846_FJ_3.region003.gbk	4	NRPS-RiPP	NRPS.lanthipeptide-class-i.lanthipeptide-class-ii		Micro	Fiji	CNZ846
CNZ848_FJ_9.region001.gbk	4	NRPS-RiPP	NRPS.lanthipeptide-class-i.lanthipeptide-class-ii		Micro	Fiji	CNZ848
CNZ850_FJ_8.region001.gbk	4	NRPS-RiPP	NRPS.lanthipeptide-class-i.lanthipeptide-class-ii		Micro	Fiji	CNZ850
CNZ854_FJ_13.region001.gbk	4	NRPS-RiPP	NRPS.lanthipeptide-class-i.lanthipeptide-class-ii		Micro	Fiji	CNZ854
CNZ856_FJ_11.region001.gbk	4	NRPS-RiPP	NRPS.lanthipeptide-class-i.lanthipeptide-class-ii		Micro	Fiji	CNZ856
CNZ858_FJ_4.region001.gbk	4	NRPS-RiPP	NRPS.lanthipeptide-class-i.lanthipeptide-class-ii		Micro	Fiji	CNZ858
CNZ863_FJ_3.region003.gbk	4	NRPS-RiPP	NRPS.lanthipeptide-class-i.lanthipeptide-class-ii		Micro	Fiji	CNZ863
CNZ864_FJ_5.region002.gbk	4	NRPS-RiPP	NRPS.lanthipeptide-class-i.lanthipeptide-class-ii		Micro	Fiji	CNZ864
CNZ871_FJ_9.region001.gbk	4	NRPS-RiPP	NRPS.lanthipeptide-class-i.lanthipeptide-class-ii		Micro	Fiji	CNZ871
CNZ872_FJ_17.region001.gbk	4	NRPS-RiPP	NRPS		Micro	Fiji	CNZ872
CNZ872_FJ_22.region001.gbk	4	NRPS-RiPP	lanthipeptide-class-ii		Micro	Fiji	CNZ872
CNZ877_FJ_10.region001.gbk	4	NRPS-RiPP	NRPS.lanthipeptide-class-i.lanthipeptide-class-ii		Micro	Fiji	CNZ877
CNZ878_FJ_6.region001.gbk	4	NRPS-RiPP	NRPS.lanthipeptide-class-i.lanthipeptide-class-ii		Micro	Fiji	CNZ878
CNZ880_FJ_19.region001.gbk	4	NRPS-RiPP	NRPS		Micro	Fiji	CNZ880
CNZ880_FJ_27.region001.gbk	4	NRPS-RiPP	lanthipeptide-class-ii		Micro	Fiji	CNZ880
CNZ883_FJ_8.region001.gbk	4	NRPS-RiPP	NRPS.lanthipeptide-class-i.lanthipeptide-class-ii		Micro	Fiji	CNZ883
CNZ886_FJ_7.region001.gbk	4	NRPS-RiPP	NRPS.lanthipeptide-class-i.lanthipeptide-class-ii		Micro	Fiji	CNZ886
CNZ891_FJ_2.region001.gbk	4	NRPS-RiPP	NRPS.lanthipeptide-class-i.lanthipeptide-class-ii		Micro	Fiji	CNZ891
CNZ894_FJ_1.region003.gbk	4	NRPS-RiPP	NRPS.lanthipeptide-class-i.lanthipeptide-class-ii		Micro	Fiji	CNZ894
CNZ896_FJ_4.region001.gbk	4	NRPS-RiPP	NRPS.lanthipeptide-class-i.lanthipeptide-class-ii		Micro	Fiji	CNZ896
CNZ901_FJ_12.region001.gbk	4	NRPS-RiPP	NRPS.lanthipeptide-class-i.lanthipeptide-class-ii		Micro	Fiji	CNZ901
CNZ902_FJ_19.region001.gbk	4	NRPS-RiPP	NRPS.lanthipeptide-class-i.lanthipeptide-class-ii		Micro	Fiji	CNZ902
CNZ903_FJ_8.region001.gbk	4	NRPS-RiPP	NRPS.lanthipeptide-class-i.lanthipeptide-class-ii		Micro	Fiji	CNZ903
CNZ904_FJ_7.region001.gbk	4	NRPS-RiPP	NRPS.lanthipeptide-class-i.lanthipeptide-class-ii		Micro	Fiji	CNZ904
CNZ912_FJ_8.region001.gbk	4	NRPS-RiPP	NRPS.lanthipeptide-class-i.lanthipeptide-class-ii		Micro	Fiji	CNZ912
CNZ915_FJ_3.region001.gbk	4	NRPS-RiPP	NRPS.lanthipeptide-class-i.lanthipeptide-class-ii		Micro	Fiji	CNZ915
CNZ916_FJ_2.region002.gbk	4	NRPS-RiPP	NRPS.lanthipeptide-class-i.lanthipeptide-class-ii		Micro	Fiji	CNZ916
CNZ918_FJ_1.region001.gbk	4	NRPS-RiPP	NRPS.lanthipeptide-class-i.lanthipeptide-class-ii		Micro	Fiji	CNZ918
CNZ920_FJ_13.region001.gbk	4	NRPS-RiPP	NRPS.lanthipeptide-class-i.lanthipeptide-class-ii		Micro	Fiji	CNZ920
CNZ922_FJ_7.region001.gbk	4	NRPS-RiPP	NRPS.lanthipeptide-class-i.lanthipeptide-class-ii		Micro	Fiji	CNZ922
CNZ924_FJ_10.region001.gbk	4	NRPS-RiPP	NRPS.lanthipeptide-class-i.lanthipeptide-class-ii		Micro	Fiji	CNZ924
CNZ928_FJ_1.region001.gbk	4	NRPS-RiPP	NRPS.lanthipeptide-class-i.lanthipeptide-class-ii		Micro	Fiji	CNZ928
CNZ934_FJ_1.region001.gbk	4	NRPS-RiPP	NRPS.lanthipeptide-class-i.lanthipeptide-class-ii		Micro	Fiji	CNZ934
CNZ935_FJ_7.region001.gbk	4	NRPS-RiPP	NRPS.lanthipeptide-class-i.lanthipeptide-class-ii		Micro	Fiji	CNZ935
CNZ936_FJ_6.region001.gbk	4	NRPS-RiPP	NRPS.lanthipeptide-class-i.lanthipeptide-class-ii		Micro	Fiji	CNZ936
CNZ937_FJ_4.region003.gbk	4	NRPS-RiPP	NRPS.lanthipeptide-class-i.lanthipeptide-class-ii		Micro	Fiji	CNZ937
CNZ938_FJ_6.region001.gbk	4	NRPS-RiPP	NRPS.lanthipeptide-class-i.lanthipeptide-class-ii		Micro	Fiji	CNZ938
CNZ939_FJ_12.region001.gbk	4	NRPS-RiPP	NRPS.lanthipeptide-class-i.lanthipeptide-class-ii		Micro	Fiji	CNZ939
CNZ940_FJ_2.region001.gbk	4	NRPS-RiPP	NRPS.lanthipeptide-class-i.lanthipeptide-class-ii		Micro	Fiji	CNZ940
CNZ941_FJ_7.region001.gbk	4	NRPS-RiPP	NRPS.lanthipeptide-class-i.lanthipeptide-class-ii		Micro	Fiji	CNZ941
CNZ942_FJ_4.region003.gbk	4	NRPS-RiPP	NRPS.lanthipeptide-class-i.lanthipeptide-class-ii		Micro	Fiji	CNZ942
CNZ944_FJ_8.region001.gbk	4	NRPS-RiPP	NRPS.lanthipeptide-class-i.lanthipeptide-class-ii		Micro	Fiji	CNZ944
CNZ946_FJ_1.region002.gbk	4	NRPS-RiPP	NRPS.lanthipeptide-class-i.lanthipeptide-class-ii		Micro	Fiji	CNZ946
CNZ947_FJ_1.region001.gbk	4	NRPS-RiPP	NRPS.lanthipeptide-class-i.lanthipeptide-class-ii		Micro	Fiji	CNZ947
CNZ948_FJ_8.region001.gbk	4	NRPS-RiPP	NRPS.lanthipeptide-class-i.lanthipeptide-class-ii		Micro	Fiji	CNZ948
CNZ950_FJ_1.region002.gbk	4	NRPS-RiPP	NRPS.lanthipeptide-class-i.lanthipeptide-class-ii		Micro	Fiji	CNZ950
CNZ951_FJ_2.region001.gbk	4	NRPS-RiPP	NRPS.lanthipeptide-class-i.lanthipeptide-class-ii		Micro	Fiji	CNZ951
CNZ952_FJ_7.region001.gbk	4	NRPS-RiPP	NRPS.lanthipeptide-class-i.lanthipeptide-class-ii		Micro	Fiji	CNZ952
CNZ953_FJ_13.region001.gbk	4	NRPS-RiPP	NRPS.lanthipeptide-class-i.lanthipeptide-class-ii		Micro	Fiji	CNZ953
CNZ956_FJ_10.region001.gbk	4	NRPS-RiPP	NRPS.lanthipeptide-class-i.lanthipeptide-class-ii		Micro	Fiji	CNZ956
CNZ957_FJ_1.region001.gbk	4	NRPS-RiPP	NRPS.lanthipeptide-class-i.lanthipeptide-class-ii		Micro	Fiji	CNZ957
CNZ959_FJ_9.region001.gbk	4	NRPS-RiPP	NRPS.lanthipeptide-class-i.lanthipeptide-class-ii		Micro	Fiji	CNZ959
CNZ960_FJ_10.region001.gbk	4	NRPS-RiPP	NRPS.lanthipeptide-class-i.lanthipeptide-class-ii		Micro	Fiji	CNZ960
CNZ963_FJ_2.region001.gbk	4	NRPS-RiPP	NRPS.lanthipeptide-class-i.lanthipeptide-class-ii		Micro	Fiji	CNZ963
CNZ965_FJ_1.region001.gbk	4	NRPS-RiPP	NRPS.lanthipeptide-class-i.lanthipeptide-class-ii		Micro	Fiji	CNZ965
CNZ970_FJ_1.region001.gbk	4	NRPS-RiPP	NRPS.lanthipeptide-class-i.lanthipeptide-class-ii		Micro	Fiji	CNZ970
CNZ971_FJ_5.region001.gbk	4	NRPS-RiPP	NRPS.lanthipeptide-class-i.lanthipeptide-class-ii		Micro	Fiji	CNZ971
CNZ972_FJ_1.region002.gbk	4	NRPS-RiPP	NRPS.lanthipeptide-class-i.lanthipeptide-class-ii		Micro	Fiji	CNZ972
CNZ974_FJ_9.region001.gbk	4	NRPS-RiPP	NRPS.lanthipeptide-class-i.lanthipeptide-class-ii		Micro	Fiji	CNZ974
CNZ975_FJ_10.region001.gbk	4	NRPS-RiPP	NRPS.lanthipeptide-class-i.lanthipeptide-class-ii		Micro	Fiji	CNZ975
CNZ984_FJ_20.region001.gbk	4	NRPS-RiPP	NRPS		Micro	Fiji	CNZ984
CNZ984_FJ_27.region001.gbk	4	NRPS-RiPP	lanthipeptide-class-ii		Micro	Fiji	CNZ984
CNZ989_FJ_10.region001.gbk	4	NRPS-RiPP	NRPS.lanthipeptide-class-i.lanthipeptide-class-ii		Micro	Fiji	CNZ989
CNZ991_FJ_10.region001.gbk	4	NRPS-RiPP	NRPS.lanthipeptide-class-i.lanthipeptide-class-ii		Micro	Fiji	CNZ991
CNZ994_FJ_9.region001.gbk	4	NRPS-RiPP	NRPS.lanthipeptide-class-i.lanthipeptide-class-ii		Micro	Fiji	CNZ994
CNZ995_FJ_10.region001.gbk	4	NRPS-RiPP	NRPS.lanthipeptide-class-i.lanthipeptide-class-ii		Micro	Fiji	CNZ995
CNZ997_FJ_8.region001.gbk	4	NRPS-RiPP	NRPS.lanthipeptide-class-i.lanthipeptide-class-ii		Micro	Fiji	CNZ997
SNA004_FJ_1.region001.gbk	4	NRPS-RiPP	NRPS.lanthipeptide-class-i.lanthipeptide-class-ii		Micro	Fiji	SNA004
SNA006_FJ_8.region001.gbk	4	NRPS-RiPP	NRPS.lanthipeptide-class-i.lanthipeptide-class-ii		Micro	Fiji	SNA006
SNA010_FJ_10.region001.gbk	4	NRPS-RiPP	NRPS.lanthipeptide-class-i.lanthipeptide-class-ii		Micro	Fiji	SNA010
SNA012_FJ_16.region001.gbk	4	NRPS-RiPP	NRPS.lanthipeptide-class-i.lanthipeptide-class-ii		Micro	Fiji	SNA012
SNA013_FJ_15.region001.gbk	4	NRPS-RiPP	NRPS.lanthipeptide-class-i.lanthipeptide-class-ii		Micro	Fiji	SNA013
SNA015_FJ_8.region001.gbk	4	NRPS-RiPP	NRPS.lanthipeptide-class-i.lanthipeptide-class-ii		Micro	Fiji	SNA015
SNA017_FJ_8.region001.gbk	4	NRPS-RiPP	NRPS.lanthipeptide-class-i.lanthipeptide-class-ii		Micro	Fiji	SNA017
SNA019_FJ_10.region001.gbk	4	NRPS-RiPP	NRPS.lanthipeptide-class-i.lanthipeptide-class-ii		Micro	Fiji	SNA019
SNA023_FJ_1.region002.gbk	4	NRPS-RiPP	NRPS.lanthipeptide-class-i.lanthipeptide-class-ii		Micro	Fiji	SNA023
SNA024_FJ_12.region001.gbk	4	NRPS-RiPP	NRPS.lanthipeptide-class-i.lanthipeptide-class-ii		Micro	Fiji	SNA024
SNA030_FJ_8.region001.gbk	4	NRPS-RiPP	NRPS.lanthipeptide-class-i.lanthipeptide-class-ii		Micro	Fiji	SNA030
SNA032_FJ_2.region001.gbk	4	NRPS-RiPP	NRPS.lanthipeptide-class-i.lanthipeptide-class-ii		Micro	Fiji	SNA032
SNA034_FJ_1.region002.gbk	4	NRPS-RiPP	NRPS.lanthipeptide-class-i.lanthipeptide-class-ii		Micro	Fiji	SNA034
SNA036_FJ_2.region001.gbk	4	NRPS-RiPP	NRPS.lanthipeptide-class-i.lanthipeptide-class-ii		Micro	Fiji	SNA036
SNA039_FJ_1.region002.gbk	4	NRPS-RiPP	NRPS.lanthipeptide-class-i.lanthipeptide-class-ii		Micro	Fiji	SNA039
SNA040_FJ_1.region001.gbk	4	NRPS-RiPP	NRPS.lanthipeptide-class-i.lanthipeptide-class-ii		Micro	Fiji	SNA040
SNA041_FJ_1.region001.gbk	4	NRPS-RiPP	NRPS.lanthipeptide-class-i.lanthipeptide-class-ii		Micro	Fiji	SNA041
SNA045_FJ_7.region001.gbk	4	NRPS-RiPP	NRPS.lanthipeptide-class-i.lanthipeptide-class-ii		Micro	Fiji	SNA045
SNA046_FJ_6.region001.gbk	4	NRPS-RiPP	NRPS.lanthipeptide-class-i.lanthipeptide-class-ii		Micro	Fiji	SNA046
SNA047_FJ_11.region001.gbk	4	NRPS-RiPP	NRPS.lanthipeptide-class-i.lanthipeptide-class-ii		Micro	Fiji	SNA047
SNA051_FJ_10.region001.gbk	4	NRPS-RiPP	NRPS.lanthipeptide-class-i.lanthipeptide-class-ii		Micro	Fiji	SNA051
SNA055_FJ_5.region001.gbk	4	NRPS-RiPP	NRPS.lanthipeptide-class-i.lanthipeptide-class-ii		Micro	Fiji	SNA055
SNA056_FJ_3.region001.gbk	4	NRPS-RiPP	NRPS.lanthipeptide-class-i.lanthipeptide-class-ii		Micro	Fiji	SNA056
SNA057_FJ_1.region001.gbk	4	NRPS-RiPP	NRPS.lanthipeptide-class-i.lanthipeptide-class-ii		Micro	Fiji	SNA057
SNA058_FJ_1.region002.gbk	4	NRPS-RiPP	NRPS.lanthipeptide-class-i.lanthipeptide-class-ii		Micro	Fiji	SNA058
SNA059_FJ_5.region003.gbk	4	NRPS-RiPP	NRPS.lanthipeptide-class-i.lanthipeptide-class-ii		Micro	Fiji	SNA059
SNA059_FJ_63.region001.gbk	4	NRPS-RiPP	NRPS.lanthipeptide-class-i.lanthipeptide-class-ii		Micro	Fiji	SNA059
SNA064_FJ_6.region001.gbk	4	NRPS-RiPP	NRPS.lanthipeptide-class-i.lanthipeptide-class-ii		Micro	Fiji	SNA064
CNQ748_scaffold_11.12.region001.gbk	4	NRPS-RiPP	NRPS.lanthipeptide-class-i.lanthipeptide-class-ii		Macro	Guam	CNQ748
CNQ884_T332DRAFT_scaffold00014.14.region001.gbk	4	NRPS-RiPP	NRPS.lanthipeptide-class-i.lanthipeptide-class-ii		Macro	Guam	CNQ884
CNR107_scaffold00005.5.region001.gbk	4	NRPS-RiPP	NRPS.lanthipeptide-class-i.lanthipeptide-class-ii		Macro	Guam	CNR107
CNR425_I008DRAFT_scaffold00012.12.region001.gbk	4	NRPS-RiPP	NRPS.lanthipeptide-class-i.lanthipeptide-class-ii		Macro	Guam	CNR425
CNT798_scaffold_10.11.region001.gbk	4	NRPS-RiPP	NRPS.lanthipeptide-class-i.lanthipeptide-class-ii		Macro	Hawaii	CNT798
CNT799_K389DRAFT_scaffold00001.1.region001.gbk	4	NRPS-RiPP	NRPS.lanthipeptide-class-i.lanthipeptide-class-ii		Macro	Hawaii	CNT799
CNT800_scaffold_4.5.region001.gbk	4	NRPS-RiPP	NRPS.lanthipeptide-class-i.lanthipeptide-class-ii		Macro	Hawaii	CNT800
CNT849_2_scaffold_5.6.region001.gbk	4	NRPS-RiPP	NRPS.lanthipeptide-class-i.lanthipeptide-class-ii		Macro	Hawaii	CNT849
CNT850_scaffold_3.4.region002.gbk	4	NRPS-RiPP	NRPS.lanthipeptide-class-i.lanthipeptide-class-ii		Macro	Hawaii	CNT850
CNT857_scaffold_0.1.region001.gbk	4	NRPS-RiPP	NRPS.lanthipeptide-class-i.lanthipeptide-class-ii		Macro	Hawaii	CNT857
CNT859_scaffold00004.4.region001.gbk	4	NRPS-RiPP	NRPS.lanthipeptide-class-i.lanthipeptide-class-ii		Macro	Hawaii	CNT859
CNR921_scaffold_4.5.region001.gbk	4	NRPS-RiPP	NRPS.lanthipeptide-class-i.lanthipeptide-class-ii		Macro	Palau	CNR921
CNS051_scaffold00020.20.region001.gbk	4	NRPS-RiPP	NRPS.lanthipeptide-class-i.lanthipeptide-class-ii		Macro	Palau	CNS051
CNS051_scaffold00039.39.region001.gbk	4	NRPS-RiPP	NRPS		Macro	Palau	CNS051
CNS205_NC_009953.region001.gbk	4	NRPS-RiPP	NRPS.lanthipeptide-class-i.lanthipeptide-class-ii		Macro	Palau	CNS205
CNS243_H302DRAFT_scaffold00017.17.region001.gbk	4	NRPS-RiPP	NRPS.lanthipeptide-class-i.lanthipeptide-class-ii		Macro	Palau	CNS243
CNS296_T319DRAFT_scaffold00006.6.region001.gbk	4	NRPS-RiPP	NRPS.lanthipeptide-class-i.lanthipeptide-class-ii		Macro	Palau	CNS296
CNS299_H279DRAFT_scaffold00003.3.region001.gbk	4	NRPS-RiPP	NRPS.lanthipeptide-class-i.lanthipeptide-class-ii		Macro	Palau	CNS299
CNS325_T371DRAFT_scaffold00002.2.region001.gbk	4	NRPS-RiPP	NRPS.lanthipeptide-class-i.lanthipeptide-class-ii		Macro	Palau	CNS325
CNX481_scaffold00011.11.region001.gbk	4	NRPS-RiPP	NRPS.lanthipeptide-class-i.lanthipeptide-class-ii		Macro	Palmyra	CNX481
CNX482_scaffold_20.21.region001.gbk	4	NRPS-RiPP	NRPS.lanthipeptide-class-i.lanthipeptide-class-ii		Macro	Palmyra	CNX482
CNX508_scaffold_7.8.region001.gbk	4	NRPS-RiPP	NRPS.lanthipeptide-class-i.lanthipeptide-class-ii		Macro	Palmyra	CNX508
CNX814_scaffold00004.4.region003.gbk	4	NRPS-RiPP	NRPS.lanthipeptide-class-i.lanthipeptide-class-ii		Macro	Palmyra	CNX814
CNY282_F585DRAFT_scaffold00012.12.region001.gbk	4	NRPS-RiPP	NRPS.lanthipeptide-class-i.lanthipeptide-class-ii		Macro	Puerto Vallarta	CNY282
CNY486_T399DRAFT_scaffold00005.5.region001.gbk	4	NRPS-RiPP	NRPS.lanthipeptide-class-i.lanthipeptide-class-ii		Macro	Puerto Vallarta	CNY486
CNH713_T341DRAFT_scaffold00006.6.region002.gbk	4	NRPS-RiPP	NRPS.lanthipeptide-class-i.lanthipeptide-class-ii		Macro	Red Sea	CNH713
CNH718_T338DRAFT_scaffold00004.4.region003.gbk	4	NRPS-RiPP	NRPS.lanthipeptide-class-i.lanthipeptide-class-ii		Macro	Red Sea	CNH718
CNH941_B109DRAFT_scaffold_3.4.region002.gbk	4	NRPS-RiPP	NRPS.lanthipeptide-class-i.lanthipeptide-class-ii		Macro	Sea of Cortez	CNH941
CNH962_F582DRAFT_scaffold00002.2.region001.gbk	4	NRPS-RiPP	NRPS.lanthipeptide-class-i.lanthipeptide-class-ii		Macro	Sea of Cortez	CNH962
CNH963_H278DRAFT_scaffold00003.3.region001.gbk	4	NRPS-RiPP	NRPS.lanthipeptide-class-i.lanthipeptide-class-ii		Macro	Sea of Cortez	CNH963
CNH964_B164DRAFT_scaffold_1.2.region001.gbk	4	NRPS-RiPP	NRPS.lanthipeptide-class-i.lanthipeptide-class-ii		Macro	Sea of Cortez	CNH964
CNH996_CC96DRAFT_scaffold00009.9.region001.gbk	4	NRPS-RiPP	NRPS.lanthipeptide-class-i.lanthipeptide-class-ii		Macro	Sea of Cortez	CNH996
CNH996B_T327DRAFT_scaffold00005.5.region001.gbk	4	NRPS-RiPP	NRPS.lanthipeptide-class-i.lanthipeptide-class-ii		Macro	Sea of Cortez	CNH996B
CNP105_C572DRAFT_scaffold00003.3.region001.gbk	4	NRPS-RiPP	NRPS.lanthipeptide-class-i.lanthipeptide-class-ii		Macro	Sea of Cortez	CNP105
CNP193_C571DRAFT_scaffold00004.4.region002.gbk	4	NRPS-RiPP	NRPS.lanthipeptide-class-i.lanthipeptide-class-ii		Macro	Sea of Cortez	CNP193
CNY679_T400DRAFT_scaffold00003.3.region002.gbk	4	NRPS-RiPP	NRPS.lanthipeptide-class-i.lanthipeptide-class-ii		Macro	Yucatan	CNY679
CNY685_T396DRAFT_scaffold00003.3.region001.gbk	4	NRPS-RiPP	NRPS.lanthipeptide-class-i.lanthipeptide-class-ii		Macro	Yucatan	CNY685
CNY690_T393DRAFT_scaffold00005.5.region001.gbk	4	NRPS-RiPP	NRPS.lanthipeptide-class-i.lanthipeptide-class-ii		Macro	Yucatan	CNY690
CNB458_2_scaffold_28.29.region001.gbk	5	NRPS	NRPS	vizabitide-like	Macro	Bahamas	CNB458
CNB458_2_scaffold_36.37.region001.gbk	5	NRPS	NRPS	vizabitide-like	Macro	Bahamas	CNB458
CNB527_B033DRAFT_scaffold_19.20.region001.gbk	5	NRPS	NRPS	vizabitide-like	Macro	Bahamas	CNB527
CNH643_T339DRAFT_scaffold00033.33.region001.gbk	5	NRPS	NRPS	vizabitide-like	Macro	Bahamas	CNH643
CNH646_B163DRAFT_scaffold_30.31.region001.gbk	5	NRPS	NRPS	vizabitide-like	Macro	Bahamas	CNH646
CNH877_scaffold00036.36.region001.gbk	5	NRPS	NRPS	vizabitide-like	Macro	Bahamas	CNH877
CNH905_scaffold_36.37.region001.gbk	5	NRPS	NRPS	vizabitide-like	Macro	Bahamas	CNH905
CNS342_T366DRAFT_scaffold00010.10.region001_b.gbk	5	NRPS			Macro	Fiji	CNS342
CNS673_2_scaffold00004.4.region002.gbk	5	NRPS	NRPS	vizabitide-like	Macro	Fiji	CNS673
CNS744_scaffold00007.7.region001.gbk	5	NRPS	NRPS	vizabitide-like	Macro	Fiji	CNS744
CNS820_T365DRAFT_scaffold00018.18.region001.gbk	5	NRPS	NRPS	vizabitide-like	Macro	Fiji	CNS820
CNS848_T422DRAFT_scaffold00006.6.region001.gbk	5	NRPS	NRPS	vizabitide-like	Macro	Fiji	CNS848
CNS991_Contig_82.5.region002.gbk	5	NRPS	NRPS	vizabitide-like	Macro	Fiji	CNS991
CNT005_2_scaffold_10.11.region001.gbk	5	NRPS	NRPS	vizabitide-like	Macro	Fiji	CNT005
CNY011_scaffold00038.38.region001.gbk	5	NRPS	NRPS	vizabitide-like	Macro	Fiji	CNY011
CNY230_T354DRAFT_scaffold00036.36.region001.gbk	5	NRPS	NRPS	vizabitide-like	Macro	Fiji	CNY230
CNY231_scaffold00010.10.region001.gbk	5	NRPS	NRPS	vizabitide-like	Macro	Fiji	CNY231
CNY234_scaffold00010.10.region001.gbk	5	NRPS	NRPS	vizabitide-like	Macro	Fiji	CNY234
CNY237_scaffold00017.17.region001.gbk	5	NRPS	NRPS	vizabitide-like	Macro	Fiji	CNY237
CNY244_T362DRAFT_scaffold00005.5.region001.gbk	5	NRPS	NRPS	vizabitide-like	Macro	Fiji	CNY244
CNY256_scaffold00004.4.region001.gbk	5	NRPS	NRPS	vizabitide-like	Macro	Fiji	CNY256
CNY260_scaffold00009.9.region001_b.gbk	5	NRPS			Macro	Fiji	CNY260
CNY280_scaffold00029.29.region001.gbk	5	NRPS	NRPS	vizabitide-like	Macro	Fiji	CNY280
CNY282_F585DRAFT_scaffold00004.4.region001.gbk	5	NRPS	NRPS	vizabitide-like	Macro	Fiji	CNY282
CNY694_T378DRAFT_scaffold00019.19.region001.gbk	5	NRPS	NRPS	vizabitide-like	Macro	Fiji	CNY694
CNY694_T378DRAFT_scaffold00037.37.region001.gbk	5	NRPS	NRPS	vizabitide-like	Macro	Fiji	CNY694
CNZ840_FJ_3.region001.gbk	5	NRPS	NRPS	vizabitide-like	Micro	Fiji	CNZ840
CNZ841_FJ_3.region001.gbk	5	NRPS	NRPS	vizabitide-like	Micro	Fiji	CNZ841
CNZ842_FJ_2.region002.gbk	5	NRPS	NRPS	vizabitide-like	Micro	Fiji	CNZ842
CNZ843_FJ_17.region001.gbk	5	NRPS	NRPS	vizabitide-like	Micro	Fiji	CNZ843
CNZ844_FJ_16.region001.gbk	5	NRPS	NRPS	vizabitide-like	Micro	Fiji	CNZ844
CNZ846_FJ_29.region001.gbk	5	NRPS	NRPS	vizabitide-like	Micro	Fiji	CNZ846
CNZ848_FJ_26.region001.gbk	5	NRPS	NRPS	vizabitide-like	Micro	Fiji	CNZ848
CNZ850_FJ_7.region001_b.gbk	5	NRPS			Micro	Fiji	CNZ850
CNZ854_FJ_9.region001_b.gbk	5	NRPS			Micro	Fiji	CNZ854
CNZ856_FJ_10.region001.gbk	5	NRPS	NRPS	vizabitide-like	Micro	Fiji	CNZ856
CNZ858_FJ_12.region001_b.gbk	5	NRPS			Micro	Fiji	CNZ858
CNZ863_FJ_8.region001_a.gbk	5	NRPS			Micro	Fiji	CNZ863
CNZ864_FJ_12.region002.gbk	5	NRPS	NRPS	vizabitide-like	Micro	Fiji	CNZ864
CNZ871_FJ_21.region001.gbk	5	NRPS	NRPS	vizabitide-like	Micro	Fiji	CNZ871
CNZ872_FJ_9.region001.gbk	5	NRPS	NRPS	vizabitide-like	Micro	Fiji	CNZ872
CNZ877_FJ_11.region001_b.gbk	5	NRPS			Micro	Fiji	CNZ877
CNZ878_FJ_29.region001.gbk	5	NRPS	NRPS	vizabitide-like	Micro	Fiji	CNZ878
CNZ880_FJ_11.region001_b.gbk	5	NRPS			Micro	Fiji	CNZ880
CNZ883_FJ_14.region001.gbk	5	NRPS	NRPS	vizabitide-like	Micro	Fiji	CNZ883
CNZ886_FJ_11.region001_a.gbk	5	NRPS			Micro	Fiji	CNZ886
CNZ891_FJ_4.region001_a.gbk	5	NRPS			Micro	Fiji	CNZ891
CNZ894_FJ_30.region001.gbk	5	NRPS	NRPS	vizabitide-like	Micro	Fiji	CNZ894
CNZ896_FJ_33.region001.gbk	5	NRPS	NRPS	vizabitide-like	Micro	Fiji	CNZ896
CNZ901_FJ_6.region002.gbk	5	NRPS	NRPS	vizabitide-like	Micro	Fiji	CNZ901
CNZ902_FJ_6.region001_b.gbk	5	NRPS			Micro	Fiji	CNZ902
CNZ903_FJ_11.region002.gbk	5	NRPS	NRPS	vizabitide-like	Micro	Fiji	CNZ903
CNZ904_FJ_6.region001_b.gbk	5	NRPS			Micro	Fiji	CNZ904
CNZ912_FJ_32.region001.gbk	5	NRPS	NRPS	vizabitide-like	Micro	Fiji	CNZ912
CNZ915_FJ_31.region001.gbk	5	NRPS	NRPS	vizabitide-like	Micro	Fiji	CNZ915
CNZ916_FJ_11.region002.gbk	5	NRPS	NRPS	vizabitide-like	Micro	Fiji	CNZ916
CNZ918_FJ_7.region001_a.gbk	5	NRPS			Micro	Fiji	CNZ918
CNZ920_FJ_10.region001_b.gbk	5	NRPS			Micro	Fiji	CNZ920
CNZ922_FJ_1.region001.gbk	5	NRPS	NRPS	vizabitide-like	Micro	Fiji	CNZ922
CNZ924_FJ_13.region001.gbk	5	NRPS	NRPS	vizabitide-like	Micro	Fiji	CNZ924
CNZ928_FJ_5.region001_a.gbk	5	NRPS			Micro	Fiji	CNZ928
CNZ934_FJ_19.region001.gbk	5	NRPS	NRPS	vizabitide-like	Micro	Fiji	CNZ934
CNZ935_FJ_29.region001.gbk	5	NRPS	NRPS	vizabitide-like	Micro	Fiji	CNZ935
CNZ936_FJ_4.region002.gbk	5	NRPS	NRPS	vizabitide-like	Micro	Fiji	CNZ936
CNZ937_FJ_1.region001_b.gbk	5	NRPS			Micro	Fiji	CNZ937
CNZ938_FJ_2.region001.gbk	5	NRPS	NRPS	vizabitide-like	Micro	Fiji	CNZ938
CNZ939_FJ_1.region001_b.gbk	5	NRPS			Micro	Fiji	CNZ939
CNZ940_FJ_1.region001_b.gbk	5	NRPS			Micro	Fiji	CNZ940
CNZ941_FJ_8.region002.gbk	5	NRPS	NRPS	vizabitide-like	Micro	Fiji	CNZ941
CNZ942_FJ_16.region001.gbk	5	NRPS	NRPS	vizabitide-like	Micro	Fiji	CNZ942
CNZ944_FJ_36.region001.gbk	5	NRPS	NRPS	vizabitide-like	Micro	Fiji	CNZ944
CNZ946_FJ_7.region001.gbk	5	NRPS	NRPS	vizabitide-like	Micro	Fiji	CNZ946
CNZ947_FJ_19.region001.gbk	5	NRPS	NRPS	vizabitide-like	Micro	Fiji	CNZ947
CNZ948_FJ_32.region001.gbk	5	NRPS	NRPS	vizabitide-like	Micro	Fiji	CNZ948
CNZ950_FJ_12.region001_a.gbk	5	NRPS			Micro	Fiji	CNZ950
CNZ951_FJ_9.region001_a.gbk	5	NRPS			Micro	Fiji	CNZ951
CNZ952_FJ_5.region001_b.gbk	5	NRPS			Micro	Fiji	CNZ952
CNZ953_FJ_25.region001.gbk	5	NRPS	NRPS	vizabitide-like	Micro	Fiji	CNZ953
CNZ956_FJ_30.region001.gbk	5	NRPS	NRPS	vizabitide-like	Micro	Fiji	CNZ956
CNZ957_FJ_10.region002.gbk	5	NRPS	NRPS	vizabitide-like	Micro	Fiji	CNZ957
CNZ959_FJ_31.region001.gbk	5	NRPS	NRPS	vizabitide-like	Micro	Fiji	CNZ959
CNZ960_FJ_11.region001.gbk	5	NRPS	NRPS	vizabitide-like	Micro	Fiji	CNZ960
CNZ963_FJ_7.region001.gbk	5	NRPS	NRPS	vizabitide-like	Micro	Fiji	CNZ963
CNZ965_FJ_11.region001.gbk	5	NRPS	NRPS	vizabitide-like	Micro	Fiji	CNZ965
CNZ970_FJ_28.region001.gbk	5	NRPS	NRPS	vizabitide-like	Micro	Fiji	CNZ970
CNZ971_FJ_7.region001_b.gbk	5	NRPS			Micro	Fiji	CNZ971
CNZ972_FJ_8.region001_a.gbk	5	NRPS			Micro	Fiji	CNZ972
CNZ974_FJ_29.region001.gbk	5	NRPS	NRPS	vizabitide-like	Micro	Fiji	CNZ974
CNZ975_FJ_11.region001.gbk	5	NRPS	NRPS	vizabitide-like	Micro	Fiji	CNZ975
CNZ984_FJ_31.region001.gbk	5	NRPS	NRPS	vizabitide-like	Micro	Fiji	CNZ984
CNZ989_FJ_20.region001.gbk	5	NRPS	NRPS	vizabitide-like	Micro	Fiji	CNZ989
CNZ991_FJ_8.region001_b.gbk	5	NRPS			Micro	Fiji	CNZ991
CNZ994_FJ_32.region001.gbk	5	NRPS	NRPS	vizabitide-like	Micro	Fiji	CNZ994
CNZ995_FJ_11.region001.gbk	5	NRPS	NRPS	vizabitide-like	Micro	Fiji	CNZ995
CNZ997_FJ_30.region001.gbk	5	NRPS	NRPS	vizabitide-like	Micro	Fiji	CNZ997
SNA004_FJ_10.region001.gbk	5	NRPS	NRPS	vizabitide-like	Micro	Fiji	SNA004
SNA006_FJ_14.region002.gbk	5	NRPS	NRPS	vizabitide-like	Micro	Fiji	SNA006
SNA010_FJ_6.region001.gbk	5	NRPS	NRPS	vizabitide-like	Micro	Fiji	SNA010
SNA012_FJ_30.region001.gbk	5	NRPS	NRPS	vizabitide-like	Micro	Fiji	SNA012
SNA013_FJ_8.region001_b.gbk	5	NRPS			Micro	Fiji	SNA013
SNA015_FJ_31.region001.gbk	5	NRPS	NRPS	vizabitide-like	Micro	Fiji	SNA015
SNA017_FJ_11.region001.gbk	5	NRPS	NRPS	vizabitide-like	Micro	Fiji	SNA017
SNA019_FJ_20.region001.gbk	5	NRPS	NRPS	vizabitide-like	Micro	Fiji	SNA019
SNA023_FJ_11.region002.gbk	5	NRPS	NRPS	vizabitide-like	Micro	Fiji	SNA023
SNA024_FJ_29.region001.gbk	5	NRPS	NRPS	vizabitide-like	Micro	Fiji	SNA024
SNA030_FJ_11.region001.gbk	5	NRPS	NRPS	vizabitide-like	Micro	Fiji	SNA030
SNA032_FJ_9.region001_a.gbk	5	NRPS			Micro	Fiji	SNA032
SNA034_FJ_28.region001.gbk	5	NRPS	NRPS	vizabitide-like	Micro	Fiji	SNA034
SNA036_FJ_11.region001_a.gbk	5	NRPS			Micro	Fiji	SNA036
SNA039_FJ_14.region001_a.gbk	5	NRPS			Micro	Fiji	SNA039
SNA040_FJ_10.region001.gbk	5	NRPS	NRPS	vizabitide-like	Micro	Fiji	SNA040
SNA040_FJ_10.region002_a.gbk	5	NRPS			Micro	Fiji	SNA040
SNA041_FJ_7.region001_a.gbk	5	NRPS			Micro	Fiji	SNA041
SNA045_FJ_29.region001.gbk	5	NRPS	NRPS	vizabitide-like	Micro	Fiji	SNA045
SNA046_FJ_10.region001_b.gbk	5	NRPS			Micro	Fiji	SNA046
SNA047_FJ_12.region002.gbk	5	NRPS	NRPS	vizabitide-like	Micro	Fiji	SNA047
SNA051_FJ_20.region001.gbk	5	NRPS	NRPS	vizabitide-like	Micro	Fiji	SNA051
SNA055_FJ_17.region001.gbk	5	NRPS	NRPS	vizabitide-like	Micro	Fiji	SNA055
SNA056_FJ_34.region001.gbk	5	NRPS	NRPS	vizabitide-like	Micro	Fiji	SNA056
SNA057_FJ_11.region001_a.gbk	5	NRPS			Micro	Fiji	SNA057
SNA058_FJ_13.region001_a.gbk	5	NRPS			Micro	Fiji	SNA058
SNA059_FJ_34.region001.gbk	5	NRPS	NRPS	vizabitide-like	Micro	Fiji	SNA059
SNA064_FJ_38.region001.gbk	5	NRPS	NRPS	vizabitide-like	Micro	Fiji	SNA064
CNQ748_scaffold_1.2.region001.gbk	5	NRPS	NRPS	vizabitide-like	Macro	Guam	CNQ748
CNQ884_T332DRAFT_scaffold00003.3.region002.gbk	5	NRPS	NRPS	vizabitide-like	Macro	Guam	CNQ884
CNR107_scaffold00018.18.region001.gbk	5	NRPS	NRPS	vizabitide-like	Macro	Guam	CNR107
CNR425_I008DRAFT_scaffold00010.10.region001_b.gbk	5	NRPS			Macro	Guam	CNR425
CNT798_scaffold_8.9.region001.gbk	5	NRPS	NRPS	vizabitide-like	Macro	Hawaii	CNT798
CNT799_K389DRAFT_scaffold00022.22.region001.gbk	5	NRPS	NRPS	vizabitide-like	Macro	Hawaii	CNT799
CNT800_scaffold_5.6.region001.gbk	5	NRPS	NRPS	vizabitide-like	Macro	Hawaii	CNT800
CNT849_2_scaffold_10.11.region001.gbk	5	NRPS	NRPS	vizabitide-like	Macro	Hawaii	CNT849
CNT850_scaffold_21.22.region001.gbk	5	NRPS	NRPS	vizabitide-like	Macro	Hawaii	CNT850
CNT857_scaffold_28.29.region001.gbk	5	NRPS	NRPS	vizabitide-like	Macro	Hawaii	CNT857
CNR921_scaffold_17.18.region001.gbk	5	NRPS	NRPS	vizabitide-like	Macro	Palau	CNR921
CNS051_scaffold00018.18.region001.gbk	5	NRPS	NRPS	vizabitide-like	Macro	Palau	CNS051
CNS205_NC_009953.region026.gbk	5	NRPS	NRPS	vizabitide-like	Macro	Palau	CNS205
CNS243_H302DRAFT_scaffold00009.9.region001.gbk	5	NRPS	NRPS	vizabitide-like	Macro	Palau	CNS243
CNS296_T319DRAFT_scaffold00005.5.region001.gbk	5	NRPS	NRPS	vizabitide-like	Macro	Palau	CNS296
CNS299_H279DRAFT_scaffold00019.19.region001.gbk	5	NRPS	NRPS	vizabitide-like	Macro	Palau	CNS299
CNS325_T371DRAFT_scaffold00004.4.region001.gbk	5	NRPS	NRPS	vizabitide-like	Macro	Palau	CNS325
CNT859_scaffold00037.37.region001.gbk	5	NRPS	NRPS	vizabitide-like	Macro	Palmyra	CNT859
CNX481_scaffold00019.19.region001.gbk	5	NRPS	NRPS	vizabitide-like	Macro	Palmyra	CNX481
CNX482_scaffold_18.19.region001.gbk	5	NRPS	NRPS	vizabitide-like	Macro	Palmyra	CNX482
CNX508_scaffold_17.18.region001.gbk	5	NRPS	NRPS	vizabitide-like	Macro	Palmyra	CNX508
CNX814_scaffold00009.9.region001_b.gbk	5	NRPS			Macro	Palmyra	CNX814
CNX891_scaffold_14.15.region001.gbk	5	NRPS	NRPS	vizabitide-like	Macro	Palmyra	CNX891
CNH713_T341DRAFT_scaffold00011.11.region001.gbk	5	NRPS	NRPS	vizabitide-like	Macro	Red Sea	CNH713
CNH718_T338DRAFT_scaffold00007.7.region001_b.gbk	5	NRPS			Macro	Red Sea	CNH718
CNH941_B109DRAFT_scaffold_31.32.region001.gbk	5	NRPS	NRPS	vizabitide-like	Macro	Sea of Cortez	CNH941
CNH962_F582DRAFT_scaffold00022.22.region001.gbk	5	NRPS	NRPS	vizabitide-like	Macro	Sea of Cortez	CNH962
CNH963_H278DRAFT_scaffold00025.25.region001.gbk	5	NRPS	NRPS	vizabitide-like	Macro	Sea of Cortez	CNH963
CNH964_B164DRAFT_scaffold_31.32.region001.gbk	5	NRPS	NRPS	vizabitide-like	Macro	Sea of Cortez	CNH964
CNH996_CC96DRAFT_scaffold00033.33.region001.gbk	5	NRPS	NRPS	vizabitide-like	Macro	Sea of Cortez	CNH996
CNH996B_T327DRAFT_scaffold00024.24.region001.gbk	5	NRPS	NRPS	vizabitide-like	Macro	Sea of Cortez	CNH996B
CNP105_C572DRAFT_scaffold00031.31.region001.gbk	5	NRPS	NRPS	vizabitide-like	Macro	Sea of Cortez	CNP105
CNP193_C571DRAFT_scaffold00032.32.region001.gbk	5	NRPS	NRPS	vizabitide-like	Macro	Sea of Cortez	CNP193
CNY486_T399DRAFT_scaffold00025.25.region001.gbk	5	NRPS	NRPS	vizabitide-like	Macro	Yucatan	CNY486
CNY679_T400DRAFT_scaffold00034.34.region001.gbk	5	NRPS	NRPS	vizabitide-like	Macro	Yucatan	CNY679
CNY685_T396DRAFT_scaffold00032.32.region001.gbk	5	NRPS	NRPS	vizabitide-like	Macro	Yucatan	CNY685
CNY685_T396DRAFT_scaffold00039.39.region001.gbk	5	NRPS	NRPS	vizabitide-like	Macro	Yucatan	CNY685
CNY690_T393DRAFT_scaffold00028.28.region001.gbk	5	NRPS	NRPS	vizabitide-like	Macro	Yucatan	CNY690
CNY690_T393DRAFT_scaffold00040.40.region001.gbk	5	NRPS	NRPS	vizabitide-like	Macro	Yucatan	CNY690
CNB458_2_scaffold_37.38.region001.gbk	6	PKS	PKS-like.T1PKS.oligosaccharide	iPKS_calichemycin-like	Macro	Bahamas	CNB458
CNB527_B033DRAFT_scaffold_24.25.region001.gbk	6	PKS	NRPS.PKS-like.T1PKS.oligosaccharide		Macro	Bahamas	CNB527
CNH643_T339DRAFT_scaffold00023.23.region001.gbk	6	PKS	NRPS-like.PKS-like.T1PKS.oligosaccharide		Macro	Bahamas	CNH643
CNH646_B163DRAFT_scaffold_18.19.region001.gbk	6	PKS	NRPS-like.PKS-like.T1PKS.oligosaccharide		Macro	Bahamas	CNH646
CNH877_scaffold00023.23.region001.gbk	6	PKS	NRPS-like.PKS-like.T1PKS.oligosaccharide		Macro	Bahamas	CNH877
CNH905_scaffold_15.16.region001.gbk	6	PKS	NRPS-like.PKS-like.T1PKS.oligosaccharide		Macro	Bahamas	CNH905
CNX891_scaffold_8.9.region002.gbk	6	PKS	NRPS.PKS-like.T1PKS.oligosaccharide		Macro	Bahamas	CNX891
CNS342_T366DRAFT_scaffold00007.7.region001.gbk	6	PKS	NRPS.PKS-like.T1PKS.oligosaccharide		Macro	Fiji	CNS342
CNS673_2_scaffold00008.8.region001.gbk	6	PKS	NRPS.PKS-like.T1PKS.oligosaccharide		Macro	Fiji	CNS673
CNS744_scaffold00009.9.region002.gbk	6	PKS	NRPS.PKS-like.T1PKS.oligosaccharide		Macro	Fiji	CNS744
CNS820_T365DRAFT_scaffold00026.26.region001.gbk	6	PKS	PKS-like.T1PKS.oligosaccharide	iPKS_calichemycin-like	Macro	Fiji	CNS820
CNS848_T422DRAFT_scaffold00016.16.region001.gbk	6	PKS	NRPS-like.PKS-like.T1PKS.oligosaccharide		Macro	Fiji	CNS848
CNS991_Contig_81.4.region002.gbk	6	PKS	NRPS-like.PKS-like.T1PKS.oligosaccharide		Macro	Fiji	CNS991
CNY011_scaffold00016.16.region001.gbk	6	PKS	NRPS-like.PKS-like.T1PKS.oligosaccharide		Macro	Fiji	CNY011
CNY230_T354DRAFT_scaffold00034.34.region001.gbk	6	PKS	PKS-like.T1PKS.oligosaccharide	iPKS_calichemycin-like	Macro	Fiji	CNY230
CNY231_scaffold00007.7.region002.gbk	6	PKS	NRPS.PKS-like.T1PKS.oligosaccharide		Macro	Fiji	CNY231
CNY234_scaffold00007.7.region001.gbk	6	PKS	NRPS.PKS-like.T1PKS.oligosaccharide		Macro	Fiji	CNY234
CNY237_scaffold00028.28.region001.gbk	6	PKS	PKS-like.T1PKS.oligosaccharide	iPKS_calichemycin-like	Macro	Fiji	CNY237
CNY244_T362DRAFT_scaffold00017.17.region001.gbk	6	PKS	PKS-like.T1PKS.oligosaccharide	iPKS_calichemycin-like	Macro	Fiji	CNY244
CNY256_scaffold00011.11.region001.gbk	6	PKS	NRPS.PKS-like.T1PKS.oligosaccharide		Macro	Fiji	CNY256
CNY260_scaffold00008.8.region001.gbk	6	PKS	NRPS.PKS-like.T1PKS.oligosaccharide		Macro	Fiji	CNY260
CNY280_scaffold00001.1.region004.gbk	6	PKS	NRPS-like.PKS-like.T1PKS.oligosaccharide		Macro	Fiji	CNY280
CNY694_T378DRAFT_scaffold00011.11.region001.gbk	6	PKS	NRPS.PKS-like.T1PKS.oligosaccharide		Macro	Fiji	CNY694
CNZ840_FJ_22.region001.gbk	6	PKS	PKS-like.T1PKS.oligosaccharide	iPKS_calichemycin-like	Micro	Fiji	CNZ840
CNZ841_FJ_8.region003.gbk	6	PKS	NRPS-like.PKS-like.T1PKS.oligosaccharide		Micro	Fiji	CNZ841
CNZ842_FJ_11.region001.gbk	6	PKS	NRPS-like.PKS-like.T1PKS.oligosaccharide		Micro	Fiji	CNZ842
CNZ843_FJ_8.region003.gbk	6	PKS	NRPS-like.PKS-like.T1PKS.oligosaccharide		Micro	Fiji	CNZ843
CNZ844_FJ_7.region001.gbk	6	PKS	NRPS.PKS-like.T1PKS.oligosaccharide		Micro	Fiji	CNZ844
CNZ846_FJ_21.region001.gbk	6	PKS	NRPS.PKS-like.T1PKS.oligosaccharide		Micro	Fiji	CNZ846
CNZ848_FJ_8.region002.gbk	6	PKS	NRPS.PKS-like.T1PKS.oligosaccharide		Micro	Fiji	CNZ848
CNZ850_FJ_17.region001.gbk	6	PKS	NRPS.PKS-like.T1PKS.oligosaccharide		Micro	Fiji	CNZ850
CNZ854_FJ_6.region001.gbk	6	PKS	NRPS.PKS-like.T1PKS.oligosaccharide		Micro	Fiji	CNZ854
CNZ856_FJ_6.region001.gbk	6	PKS	NRPS.PKS-like.T1PKS.oligosaccharide		Micro	Fiji	CNZ856
CNZ858_FJ_24.region001.gbk	6	PKS	NRPS.PKS-like.T1PKS.oligosaccharide		Micro	Fiji	CNZ858
CNZ863_FJ_7.region001.gbk	6	PKS	NRPS-like.PKS-like.T1PKS.oligosaccharide		Micro	Fiji	CNZ863
CNZ864_FJ_2.region003.gbk	6	PKS	NRPS-like.PKS-like.T1PKS.oligosaccharide		Micro	Fiji	CNZ864
CNZ871_FJ_5.region002.gbk	6	PKS	NRPS.PKS-like.T1PKS.oligosaccharide		Micro	Fiji	CNZ871
CNZ872_FJ_6.region001.gbk	6	PKS	NRPS.PKS-like.T1PKS.oligosaccharide		Micro	Fiji	CNZ872
CNZ877_FJ_19.region001.gbk	6	PKS	NRPS.PKS-like.T1PKS.oligosaccharide		Micro	Fiji	CNZ877
CNZ878_FJ_17.region001.gbk	6	PKS	NRPS.PKS-like.T1PKS.oligosaccharide		Micro	Fiji	CNZ878
CNZ880_FJ_5.region002.gbk	6	PKS	NRPS.PKS-like.T1PKS.oligosaccharide		Micro	Fiji	CNZ880
CNZ883_FJ_5.region002.gbk	6	PKS	NRPS.PKS-like.T1PKS.oligosaccharide		Micro	Fiji	CNZ883
CNZ886_FJ_3.region001.gbk	6	PKS	NRPS-like.PKS-like.T1PKS.oligosaccharide		Micro	Fiji	CNZ886
CNZ891_FJ_3.region001.gbk	6	PKS	NRPS-like.PKS-like.T1PKS.oligosaccharide		Micro	Fiji	CNZ891
CNZ894_FJ_4.region002.gbk	6	PKS	NRPS.PKS-like.T1PKS.oligosaccharide		Micro	Fiji	CNZ894
CNZ896_FJ_28.region001.gbk	6	PKS	NRPS.PKS-like.T1PKS.oligosaccharide		Micro	Fiji	CNZ896
CNZ901_FJ_7.region003.gbk	6	PKS	NRPS-like.PKS-like.T1PKS.oligosaccharide		Micro	Fiji	CNZ901
CNZ902_FJ_11.region001.gbk	6	PKS	NRPS.PKS-like.T1PKS.oligosaccharide		Micro	Fiji	CNZ902
CNZ903_FJ_7.region003.gbk	6	PKS	NRPS-like.PKS-like.T1PKS.oligosaccharide		Micro	Fiji	CNZ903
CNZ904_FJ_18.region001.gbk	6	PKS	NRPS.PKS-like.T1PKS.oligosaccharide		Micro	Fiji	CNZ904
CNZ912_FJ_17.region001.gbk	6	PKS	PKS-like.T1PKS.oligosaccharide	iPKS_calichemycin-like	Micro	Fiji	CNZ912
CNZ915_FJ_16.region001.gbk	6	PKS	NRPS.PKS-like.T1PKS.oligosaccharide		Micro	Fiji	CNZ915
CNZ916_FJ_3.region001.gbk	6	PKS	NRPS-like.PKS-like.T1PKS.oligosaccharide		Micro	Fiji	CNZ916
CNZ918_FJ_25.region001.gbk	6	PKS	NRPS-like.PKS-like.T1PKS.oligosaccharide		Micro	Fiji	CNZ918
CNZ920_FJ_6.region002.gbk	6	PKS	NRPS.PKS-like.T1PKS.oligosaccharide		Micro	Fiji	CNZ920
CNZ922_FJ_10.region002.gbk	6	PKS	NRPS.PKS-like.T1PKS.oligosaccharide		Micro	Fiji	CNZ922
CNZ924_FJ_6.region001.gbk	6	PKS	NRPS.PKS-like.T1PKS.oligosaccharide		Micro	Fiji	CNZ924
CNZ928_FJ_4.region001.gbk	6	PKS	NRPS-like.PKS-like.T1PKS.oligosaccharide		Micro	Fiji	CNZ928
CNZ934_FJ_3.region001.gbk	6	PKS	NRPS-like.PKS-like.T1PKS.oligosaccharide		Micro	Fiji	CNZ934
CNZ935_FJ_5.region001.gbk	6	PKS	NRPS.PKS-like.T1PKS.oligosaccharide		Micro	Fiji	CNZ935
CNZ936_FJ_8.region002.gbk	6	PKS	NRPS.PKS-like.T1PKS.oligosaccharide		Micro	Fiji	CNZ936
CNZ937_FJ_11.region001.gbk	6	PKS	NRPS.PKS-like.T1PKS.oligosaccharide		Micro	Fiji	CNZ937
CNZ938_FJ_11.region002.gbk	6	PKS	NRPS.PKS-like.T1PKS.oligosaccharide		Micro	Fiji	CNZ938
CNZ939_FJ_9.region001.gbk	6	PKS	NRPS.PKS-like.T1PKS.oligosaccharide		Micro	Fiji	CNZ939
CNZ940_FJ_20.region001.gbk	6	PKS	NRPS.PKS-like.T1PKS.oligosaccharide		Micro	Fiji	CNZ940
CNZ941_FJ_12.region003.gbk	6	PKS	NRPS.PKS-like.T1PKS.oligosaccharide		Micro	Fiji	CNZ941
CNZ942_FJ_12.region003.gbk	6	PKS	NRPS.PKS-like.T1PKS.oligosaccharide		Micro	Fiji	CNZ942
CNZ944_FJ_6.region001.gbk	6	PKS	NRPS.PKS-like.T1PKS.oligosaccharide		Micro	Fiji	CNZ944
CNZ946_FJ_5.region003.gbk	6	PKS	NRPS-like.PKS-like.T1PKS.oligosaccharide		Micro	Fiji	CNZ946
CNZ947_FJ_22.region001.gbk	6	PKS	NRPS-like.PKS-like.T1PKS	iPKS_calichemycin-like	Micro	Fiji	CNZ947
CNZ948_FJ_6.region002.gbk	6	PKS	NRPS.PKS-like.T1PKS.oligosaccharide		Micro	Fiji	CNZ948
CNZ950_FJ_4.region001.gbk	6	PKS	NRPS-like.PKS-like.T1PKS.oligosaccharide		Micro	Fiji	CNZ950
CNZ951_FJ_4.region003.gbk	6	PKS	NRPS-like.PKS-like.T1PKS.oligosaccharide		Micro	Fiji	CNZ951
CNZ952_FJ_25.region001.gbk	6	PKS	NRPS.PKS-like.T1PKS.oligosaccharide		Micro	Fiji	CNZ952
CNZ953_FJ_17.region001.gbk	6	PKS	NRPS.PKS-like.T1PKS.oligosaccharide		Micro	Fiji	CNZ953
CNZ956_FJ_6.region001.gbk	6	PKS	NRPS.PKS-like.T1PKS.oligosaccharide		Micro	Fiji	CNZ956
CNZ957_FJ_5.region002.gbk	6	PKS	NRPS.PKS-like.T1PKS.oligosaccharide		Micro	Fiji	CNZ957
CNZ959_FJ_7.region001.gbk	6	PKS	NRPS.PKS-like.T1PKS.oligosaccharide		Micro	Fiji	CNZ959
CNZ960_FJ_5.region002.gbk	6	PKS	NRPS.PKS-like.T1PKS.oligosaccharide		Micro	Fiji	CNZ960
CNZ963_FJ_24.region001.gbk	6	PKS	NRPS.PKS-like.T1PKS.oligosaccharide		Micro	Fiji	CNZ963
CNZ965_FJ_3.region003.gbk	6	PKS	NRPS-like.PKS-like.T1PKS.oligosaccharide		Micro	Fiji	CNZ965
CNZ970_FJ_5.region003.gbk	6	PKS	NRPS-like.PKS-like.T1PKS.oligosaccharide		Micro	Fiji	CNZ970
CNZ971_FJ_23.region001.gbk	6	PKS	NRPS.PKS-like.T1PKS.oligosaccharide		Micro	Fiji	CNZ971
CNZ972_FJ_5.region001.gbk	6	PKS	NRPS-like.PKS-like.T1PKS.oligosaccharide		Micro	Fiji	CNZ972
CNZ974_FJ_6.region001.gbk	6	PKS	NRPS.PKS-like.T1PKS.oligosaccharide		Micro	Fiji	CNZ974
CNZ975_FJ_7.region001.gbk	6	PKS	NRPS.PKS-like.T1PKS.oligosaccharide		Micro	Fiji	CNZ975
CNZ984_FJ_8.region001.gbk	6	PKS	NRPS.PKS-like.T1PKS.oligosaccharide		Micro	Fiji	CNZ984
CNZ989_FJ_4.region001.gbk	6	PKS	NRPS.PKS-like.T1PKS.oligosaccharide		Micro	Fiji	CNZ989
CNZ991_FJ_3.region002.gbk	6	PKS	NRPS.PKS-like.T1PKS.oligosaccharide		Micro	Fiji	CNZ991
CNZ994_FJ_37.region001.gbk	6	PKS	PKS-like.T1PKS.oligosaccharide	iPKS_calichemycin-like	Micro	Fiji	CNZ994
CNZ995_FJ_5.region002.gbk	6	PKS	NRPS.PKS-like.T1PKS.oligosaccharide		Micro	Fiji	CNZ995
CNZ997_FJ_5.region001.gbk	6	PKS	NRPS.PKS-like.T1PKS.oligosaccharide		Micro	Fiji	CNZ997
SNA004_FJ_6.region001.gbk	6	PKS	NRPS-like.PKS-like.T1PKS.oligosaccharide		Micro	Fiji	SNA004
SNA006_FJ_7.region002.gbk	6	PKS	NRPS.PKS-like.T1PKS.oligosaccharide		Micro	Fiji	SNA006
SNA010_FJ_5.region001.gbk	6	PKS	NRPS.PKS-like.T1PKS.oligosaccharide		Micro	Fiji	SNA010
SNA012_FJ_8.region001.gbk	6	PKS	NRPS.PKS-like.T1PKS.oligosaccharide		Micro	Fiji	SNA012
SNA013_FJ_5.region001.gbk	6	PKS	NRPS.PKS-like.T1PKS.oligosaccharide		Micro	Fiji	SNA013
SNA015_FJ_12.region001.gbk	6	PKS	NRPS.PKS-like.T1PKS.oligosaccharide		Micro	Fiji	SNA015
SNA015_FJ_18.region001.gbk	6	PKS	NRPS.PKS-like.T1PKS.oligosaccharide		Micro	Fiji	SNA015
SNA017_FJ_40.region001.gbk	6	PKS	PKS-like.T1PKS.oligosaccharide	iPKS_calichemycin-like	Micro	Fiji	SNA017
SNA019_FJ_5.region001.gbk	6	PKS	NRPS.PKS-like.T1PKS.oligosaccharide		Micro	Fiji	SNA019
SNA023_FJ_7.region003.gbk	6	PKS	NRPS-like.PKS-like.T1PKS.oligosaccharide		Micro	Fiji	SNA023
SNA024_FJ_9.region001.gbk	6	PKS	NRPS.PKS-like.T1PKS.oligosaccharide		Micro	Fiji	SNA024
SNA030_FJ_5.region001.gbk	6	PKS	NRPS.PKS-like.T1PKS.oligosaccharide		Micro	Fiji	SNA030
SNA032_FJ_12.region002.gbk	6	PKS	NRPS.PKS-like.T1PKS.oligosaccharide		Micro	Fiji	SNA032
SNA032_FJ_13.region001.gbk	6	PKS	NRPS-like.PKS-like.T1PKS.oligosaccharide		Micro	Fiji	SNA032
SNA032_FJ_13.region002.gbk	6	PKS	NRPS.PKS-like.T1PKS.oligosaccharide		Micro	Fiji	SNA032
SNA034_FJ_3.region003.gbk	6	PKS	NRPS-like.PKS-like.T1PKS.oligosaccharide		Micro	Fiji	SNA034
SNA036_FJ_39.region001.gbk	6	PKS	NRPS-like.PKS-like.T1PKS		Micro	Fiji	SNA036
SNA039_FJ_25.region001.gbk	6	PKS	NRPS-like.PKS-like.T1PKS		Micro	Fiji	SNA039
SNA040_FJ_4.region003.gbk	6	PKS	NRPS-like.PKS-like.T1PKS.oligosaccharide		Micro	Fiji	SNA040
SNA041_FJ_26.region001.gbk	6	PKS	NRPS-like.PKS-like.T1PKS		Micro	Fiji	SNA041
SNA045_FJ_6.region001.gbk	6	PKS	NRPS.PKS-like.T1PKS.oligosaccharide		Micro	Fiji	SNA045
SNA046_FJ_7.region001.gbk	6	PKS	NRPS.PKS-like.T1PKS.oligosaccharide		Micro	Fiji	SNA046
SNA047_FJ_6.region002.gbk	6	PKS	NRPS.PKS-like.T1PKS.oligosaccharide		Micro	Fiji	SNA047
SNA051_FJ_4.region001.gbk	6	PKS	NRPS.PKS-like.T1PKS.oligosaccharide		Micro	Fiji	SNA051
SNA055_FJ_6.region001.gbk	6	PKS	NRPS.PKS-like.T1PKS.oligosaccharide		Micro	Fiji	SNA055
SNA056_FJ_2.region001.gbk	6	PKS	NRPS.PKS-like.T1PKS.oligosaccharide		Micro	Fiji	SNA056
SNA057_FJ_4.region001.gbk	6	PKS	NRPS.PKS-like.T1PKS.oligosaccharide		Micro	Fiji	SNA057
SNA058_FJ_40.region001.gbk	6	PKS	NRPS.T1PKS.arylpolyene		Micro	Fiji	SNA058
SNA059_FJ_6.region001.gbk	6	PKS	NRPS.PKS-like.T1PKS.oligosaccharide		Micro	Fiji	SNA059
SNA064_FJ_26.region001.gbk	6	PKS	NRPS.PKS-like.T1PKS.oligosaccharide		Micro	Fiji	SNA064
SNA064_FJ_8.region001.gbk	6	PKS	NRPS.PKS-like.T1PKS.oligosaccharide		Micro	Fiji	SNA064
CNQ748_scaffold_3.4.region003.gbk	6	PKS	NRPS.PKS-like.T1PKS.oligosaccharide		Macro	Guam	CNQ748
CNQ884_T332DRAFT_scaffold00030.30.region001.gbk	6	PKS	PKS-like.T1PKS.oligosaccharide	iPKS_calichemycin-like	Macro	Guam	CNQ884
CNR107_scaffold00013.13.region001.gbk	6	PKS	NRPS.PKS-like.T1PKS.oligosaccharide		Macro	Guam	CNR107
CNR425_I008DRAFT_scaffold00019.19.region001.gbk	6	PKS	PKS-like.T1PKS.oligosaccharide	iPKS_calichemycin-like	Macro	Guam	CNR425
CNT005_2_scaffold_6.7.region002.gbk	6	PKS	NRPS.PKS-like.T1PKS.oligosaccharide		Macro	Hawaii	CNT005
CNT798_scaffold_20.21.region001.gbk	6	PKS	NRPS-like.PKS-like.T1PKS.oligosaccharide		Macro	Hawaii	CNT798
CNT799_K389DRAFT_scaffold00020.20.region001.gbk	6	PKS	NRPS-like.PKS-like.T1PKS.oligosaccharide		Macro	Hawaii	CNT799
CNT800_scaffold_19.20.region001.gbk	6	PKS	NRPS-like.PKS-like.T1PKS.oligosaccharide		Macro	Hawaii	CNT800
CNT849_2_scaffold_17.18.region001.gbk	6	PKS	NRPS-like.PKS-like.T1PKS.oligosaccharide		Macro	Hawaii	CNT849
CNT850_scaffold_17.18.region001.gbk	6	PKS	NRPS-like.PKS-like.T1PKS.oligosaccharide		Macro	Hawaii	CNT850
CNT857_scaffold_3.4.region003.gbk	6	PKS	NRPS-like.PKS-like.T1PKS.oligosaccharide		Macro	Hawaii	CNT857
CNR921_scaffold_12.13.region001.gbk	6	PKS	NRPS.PKS-like.T1PKS.oligosaccharide		Macro	Palau	CNR921
CNS051_scaffold00007.7.region001.gbk	6	PKS	NRPS.PKS-like.T1PKS.oligosaccharide		Macro	Palau	CNS051
CNS205_NC_009953.region010.gbk	6	PKS	NRPS.PKS-like.T1PKS.oligosaccharide		Macro	Palau	CNS205
CNS243_H302DRAFT_scaffold00016.16.region001.gbk	6	PKS	NRPS.PKS-like.T1PKS.oligosaccharide		Macro	Palau	CNS243
CNS296_T319DRAFT_scaffold00011.11.region002.gbk	6	PKS	NRPS.PKS-like.T1PKS.oligosaccharide		Macro	Palau	CNS296
CNS299_H279DRAFT_scaffold00006.6.region001.gbk	6	PKS	NRPS.PKS-like.T1PKS.oligosaccharide		Macro	Palau	CNS299
CNS325_T371DRAFT_scaffold00011.11.region001.gbk	6	PKS	NRPS.PKS-like.T1PKS.oligosaccharide		Macro	Palau	CNS325
CNT859_scaffold00019.19.region001.gbk	6	PKS	NRPS-like.PKS-like.T1PKS.oligosaccharide		Macro	Palmyra	CNT859
CNX481_scaffold00028.28.region001.gbk	6	PKS	PKS-like.T1PKS.oligosaccharide	iPKS_calichemycin-like	Macro	Palmyra	CNX481
CNX482_scaffold_15.16.region001.gbk	6	PKS	NRPS.PKS-like.T1PKS.oligosaccharide		Macro	Palmyra	CNX482
CNX508_scaffold_24.25.region001.gbk	6	PKS	NRPS.PKS-like.T1PKS.oligosaccharide		Macro	Palmyra	CNX508
CNX814_scaffold00022.22.region001.gbk	6	PKS	PKS-like.T1PKS.oligosaccharide	iPKS_calichemycin-like	Macro	Palmyra	CNX814
CNY282_F585DRAFT_scaffold00029.29.region001.gbk	6	PKS	PKS-like.T1PKS.oligosaccharide	iPKS_calichemycin-like	Macro	Puerto Vallarta	CNY282
CNH713_T341DRAFT_scaffold00007.7.region003.gbk	6	PKS	NRPS-like.PKS-like.T1PKS.oligosaccharide		Macro	Red Sea	CNH713
CNH718_T338DRAFT_scaffold00016.16.region001.gbk	6	PKS	NRPS.PKS-like.T1PKS.oligosaccharide		Macro	Red Sea	CNH718
CNH941_B109DRAFT_scaffold_2.3.region003.gbk	6	PKS	NRPS-like.PKS-like.T1PKS.oligosaccharide		Macro	Sea of Cortez	CNH941
CNH962_F582DRAFT_scaffold00039.39.region001.gbk	6	PKS	PKS-like.T1PKS.oligosaccharide	iPKS_calichemycin-like	Macro	Sea of Cortez	CNH962
CNH963_H278DRAFT_scaffold00040.40.region001.gbk	6	PKS	PKS-like.T1PKS.oligosaccharide	iPKS_calichemycin-like	Macro	Sea of Cortez	CNH963
CNH964_B164DRAFT_scaffold_19.20.region001.gbk	6	PKS	NRPS-like.PKS-like.T1PKS.oligosaccharide		Macro	Sea of Cortez	CNH964
CNH996_CC96DRAFT_scaffold00045.45.region001.gbk	6	PKS	PKS-like.T1PKS.oligosaccharide	iPKS_calichemycin-like	Macro	Sea of Cortez	CNH996
CNH996B_T327DRAFT_scaffold00050.50.region001.gbk	6	PKS	PKS-like.T1PKS.oligosaccharide	iPKS_calichemycin-like	Macro	Sea of Cortez	CNH996B
CNP105_C572DRAFT_scaffold00020.20.region001.gbk	6	PKS	NRPS-like.PKS-like.T1PKS.oligosaccharide		Macro	Sea of Cortez	CNP105
CNP193_C571DRAFT_scaffold00003.3.region003.gbk	6	PKS	NRPS-like.PKS-like.T1PKS.oligosaccharide		Macro	Sea of Cortez	CNP193
CNY486_T399DRAFT_scaffold00031.31.region001.gbk	6	PKS	PKS-like.T1PKS.oligosaccharide	iPKS_calichemycin-like	Macro	Yucatan	CNY486
CNY679_T400DRAFT_scaffold00018.18.region001.gbk	6	PKS	NRPS-like.PKS-like.T1PKS.oligosaccharide		Macro	Yucatan	CNY679
CNY685_T396DRAFT_scaffold00035.35.region001.gbk	6	PKS	PKS-like.T1PKS.oligosaccharide	iPKS_calichemycin-like	Macro	Yucatan	CNY685
CNY690_T393DRAFT_scaffold00009.9.region001.gbk	6	PKS	NRPS.PKS-like.T1PKS.oligosaccharide		Macro	Yucatan	CNY690
CNB458_2_scaffold_21.22.region001.gbk	7	terpene	LAP.thiopeptide.terpene		Macro	Bahamas	CNB458
CNB527_B033DRAFT_scaffold_36.37.region001.gbk	7	terpene	terpene		Macro	Bahamas	CNB527
CNH643_T339DRAFT_scaffold00002.2.region003.gbk	7	terpene	terpene		Macro	Bahamas	CNH643
CNH646_B163DRAFT_scaffold_0.1.region005.gbk	7	terpene	terpene		Macro	Bahamas	CNH646
CNH877_scaffold00025.25.region001.gbk	7	terpene	terpene		Macro	Bahamas	CNH877
CNH905_scaffold_23.24.region001.gbk	7	terpene	terpene		Macro	Bahamas	CNH905
CNX891_scaffold_19.20.region002.gbk	7	terpene	LAP.thiopeptide.terpene		Macro	Bahamas	CNX891
CNS325_T371DRAFT_scaffold00021.21.region002.gbk	7	terpene	terpene		Macro	Fiji	CNS325
CNS342_T366DRAFT_scaffold00017.17.region001.gbk	7	terpene	terpene		Macro	Fiji	CNS342
CNS673_2_scaffold00014.14.region002.gbk	7	terpene	terpene		Macro	Fiji	CNS673
CNS744_scaffold00012.12.region003.gbk	7	terpene	terpene		Macro	Fiji	CNS744
CNS820_T365DRAFT_scaffold00001.1.region007.gbk	7	terpene	terpene		Macro	Fiji	CNS820
CNS848_T422DRAFT_scaffold00015.15.region002.gbk	7	terpene	terpene		Macro	Fiji	CNS848
CNS991_Contig_81.4.region008.gbk	7	terpene	terpene		Macro	Fiji	CNS991
CNY011_scaffold00015.15.region001.gbk	7	terpene	terpene		Macro	Fiji	CNY011
CNY230_T354DRAFT_scaffold00006.6.region002.gbk	7	terpene	terpene		Macro	Fiji	CNY230
CNY231_scaffold00014.14.region002.gbk	7	terpene	terpene		Macro	Fiji	CNY231
CNY234_scaffold00013.13.region002.gbk	7	terpene	terpene		Macro	Fiji	CNY234
CNY237_scaffold00016.16.region002.gbk	7	terpene	terpene		Macro	Fiji	CNY237
CNY244_T362DRAFT_scaffold00007.7.region002.gbk	7	terpene	terpene		Macro	Fiji	CNY244
CNY256_scaffold00012.12.region002.gbk	7	terpene	terpene		Macro	Fiji	CNY256
CNY260_scaffold00016.16.region001.gbk	7	terpene	terpene		Macro	Fiji	CNY260
CNY280_scaffold00019.19.region002.gbk	7	terpene	terpene		Macro	Fiji	CNY280
CNY694_T378DRAFT_scaffold00021.21.region001.gbk	7	terpene	LAP.thiopeptide.terpene		Macro	Fiji	CNY694
CNZ840_FJ_12.region002.gbk	7	terpene	terpene		Micro	Fiji	CNZ840
CNZ841_FJ_14.region001.gbk	7	terpene	thiopeptide.LAP.terpene		Micro	Fiji	CNZ841
CNZ842_FJ_14.region002.gbk	7	terpene	terpene		Micro	Fiji	CNZ842
CNZ843_FJ_1.region005.gbk	7	terpene	terpene		Micro	Fiji	CNZ843
CNZ844_FJ_5.region004.gbk	7	terpene	terpene		Micro	Fiji	CNZ844
CNZ846_FJ_1.region001.gbk	7	terpene	terpene		Micro	Fiji	CNZ846
CNZ848_FJ_22.region001.gbk	7	terpene	terpene		Micro	Fiji	CNZ848
CNZ850_FJ_16.region002.gbk	7	terpene	terpene		Micro	Fiji	CNZ850
CNZ854_FJ_17.region001.gbk	7	terpene	terpene		Micro	Fiji	CNZ854
CNZ856_FJ_30.region002.gbk	7	terpene	terpene		Micro	Fiji	CNZ856
CNZ858_FJ_17.region002.gbk	7	terpene	terpene		Micro	Fiji	CNZ858
CNZ863_FJ_1.region004.gbk	7	terpene	terpene		Micro	Fiji	CNZ863
CNZ864_FJ_22.region001.gbk	7	terpene	terpene		Micro	Fiji	CNZ864
CNZ871_FJ_1.region003.gbk	7	terpene	LAP.thiopeptide.terpene		Micro	Fiji	CNZ871
CNZ872_FJ_16.region002.gbk	7	terpene	terpene		Micro	Fiji	CNZ872
CNZ877_FJ_1.region002.gbk	7	terpene	terpene		Micro	Fiji	CNZ877
CNZ878_FJ_1.region003.gbk	7	terpene	terpene		Micro	Fiji	CNZ878
CNZ880_FJ_7.region002.gbk	7	terpene	terpene		Micro	Fiji	CNZ880
CNZ883_FJ_20.region002.gbk	7	terpene	terpene		Micro	Fiji	CNZ883
CNZ886_FJ_8.region002.gbk	7	terpene	terpene		Micro	Fiji	CNZ886
CNZ891_FJ_1.region006.gbk	7	terpene	terpene		Micro	Fiji	CNZ891
CNZ894_FJ_15.region002.gbk	7	terpene	terpene		Micro	Fiji	CNZ894
CNZ896_FJ_10.region003.gbk	7	terpene	terpene		Micro	Fiji	CNZ896
CNZ901_FJ_1.region006.gbk	7	terpene	terpene		Micro	Fiji	CNZ901
CNZ902_FJ_3.region003.gbk	7	terpene	terpene		Micro	Fiji	CNZ902
CNZ903_FJ_3.region001.gbk	7	terpene	terpene		Micro	Fiji	CNZ903
CNZ904_FJ_17.region002.gbk	7	terpene	terpene		Micro	Fiji	CNZ904
CNZ912_FJ_11.region003.gbk	7	terpene	terpene		Micro	Fiji	CNZ912
CNZ915_FJ_2.region002.gbk	7	terpene	terpene		Micro	Fiji	CNZ915
CNZ916_FJ_20.region002.gbk	7	terpene	terpene		Micro	Fiji	CNZ916
CNZ918_FJ_9.region002.gbk	7	terpene	terpene		Micro	Fiji	CNZ918
CNZ920_FJ_32.region001.gbk	7	terpene	terpene		Micro	Fiji	CNZ920
CNZ922_FJ_3.region005.gbk	7	terpene	terpene		Micro	Fiji	CNZ922
CNZ924_FJ_19.region002.gbk	7	terpene	terpene		Micro	Fiji	CNZ924
CNZ928_FJ_2.region004.gbk	7	terpene	terpene		Micro	Fiji	CNZ928
CNZ934_FJ_5.region001.gbk	7	terpene	thiopeptide.LAP.terpene		Micro	Fiji	CNZ934
CNZ935_FJ_1.region003.gbk	7	terpene	terpene		Micro	Fiji	CNZ935
CNZ936_FJ_1.region009.gbk	7	terpene	terpene		Micro	Fiji	CNZ936
CNZ937_FJ_2.region004.gbk	7	terpene	terpene		Micro	Fiji	CNZ937
CNZ938_FJ_4.region006.gbk	7	terpene	terpene		Micro	Fiji	CNZ938
CNZ939_FJ_4.region004.gbk	7	terpene	terpene		Micro	Fiji	CNZ939
CNZ940_FJ_11.region003.gbk	7	terpene	terpene		Micro	Fiji	CNZ940
CNZ941_FJ_1.region005.gbk	7	terpene	terpene		Micro	Fiji	CNZ941
CNZ942_FJ_9.region002.gbk	7	terpene	terpene		Micro	Fiji	CNZ942
CNZ944_FJ_16.region001.gbk	7	terpene	terpene		Micro	Fiji	CNZ944
CNZ946_FJ_20.region002.gbk	7	terpene	terpene		Micro	Fiji	CNZ946
CNZ947_FJ_9.region003.gbk	7	terpene	terpene		Micro	Fiji	CNZ947
CNZ948_FJ_12.region003.gbk	7	terpene	terpene		Micro	Fiji	CNZ948
CNZ950_FJ_2.region004.gbk	7	terpene	terpene		Micro	Fiji	CNZ950
CNZ951_FJ_1.region004.gbk	7	terpene	terpene		Micro	Fiji	CNZ951
CNZ952_FJ_12.region002.gbk	7	terpene	terpene		Micro	Fiji	CNZ952
CNZ953_FJ_24.region001.gbk	7	terpene	terpene		Micro	Fiji	CNZ953
CNZ956_FJ_21.region002.gbk	7	terpene	terpene		Micro	Fiji	CNZ956
CNZ957_FJ_18.region001.gbk	7	terpene	terpene		Micro	Fiji	CNZ957
CNZ959_FJ_23.region002.gbk	7	terpene	terpene		Micro	Fiji	CNZ959
CNZ960_FJ_21.region002.gbk	7	terpene	terpene		Micro	Fiji	CNZ960
CNZ963_FJ_1.region001.gbk	7	terpene	terpene		Micro	Fiji	CNZ963
CNZ965_FJ_18.region002.gbk	7	terpene	terpene		Micro	Fiji	CNZ965
CNZ970_FJ_15.region002.gbk	7	terpene	terpene		Micro	Fiji	CNZ970
CNZ971_FJ_25.region002.gbk	7	terpene	terpene		Micro	Fiji	CNZ971
CNZ972_FJ_2.region002.gbk	7	terpene	terpene		Micro	Fiji	CNZ972
CNZ974_FJ_5.region004.gbk	7	terpene	terpene		Micro	Fiji	CNZ974
CNZ975_FJ_21.region001.gbk	7	terpene	terpene		Micro	Fiji	CNZ975
CNZ984_FJ_23.region001.gbk	7	terpene	terpene		Micro	Fiji	CNZ984
CNZ989_FJ_13.region002.gbk	7	terpene	terpene		Micro	Fiji	CNZ989
CNZ991_FJ_4.region004.gbk	7	terpene	terpene		Micro	Fiji	CNZ991
CNZ994_FJ_8.region003.gbk	7	terpene	terpene		Micro	Fiji	CNZ994
CNZ995_FJ_1.region005.gbk	7	terpene	terpene		Micro	Fiji	CNZ995
CNZ997_FJ_1.region001.gbk	7	terpene	terpene		Micro	Fiji	CNZ997
SNA004_FJ_19.region001.gbk	7	terpene	terpene		Micro	Fiji	SNA004
SNA006_FJ_1.region004.gbk	7	terpene	terpene		Micro	Fiji	SNA006
SNA010_FJ_4.region004.gbk	7	terpene	terpene		Micro	Fiji	SNA010
SNA012_FJ_7.region001.gbk	7	terpene	terpene		Micro	Fiji	SNA012
SNA013_FJ_10.region003.gbk	7	terpene	terpene		Micro	Fiji	SNA013
SNA015_FJ_4.region002.gbk	7	terpene	terpene		Micro	Fiji	SNA015
SNA017_FJ_7.region002.gbk	7	terpene	terpene		Micro	Fiji	SNA017
SNA019_FJ_11.region003.gbk	7	terpene	terpene		Micro	Fiji	SNA019
SNA023_FJ_6.region004.gbk	7	terpene	terpene		Micro	Fiji	SNA023
SNA024_FJ_20.region001.gbk	7	terpene	terpene		Micro	Fiji	SNA024
SNA030_FJ_2.region001.gbk	7	terpene	terpene		Micro	Fiji	SNA030
SNA032_FJ_15.region002.gbk	7	terpene	terpene		Micro	Fiji	SNA032
SNA034_FJ_22.region001.gbk	7	terpene	thiopeptide.LAP.terpene		Micro	Fiji	SNA034
SNA036_FJ_28.region002.gbk	7	terpene	terpene		Micro	Fiji	SNA036
SNA039_FJ_9.region003.gbk	7	terpene	terpene		Micro	Fiji	SNA039
SNA040_FJ_19.region002.gbk	7	terpene	terpene		Micro	Fiji	SNA040
SNA041_FJ_10.region002.gbk	7	terpene	terpene		Micro	Fiji	SNA041
SNA045_FJ_21.region002.gbk	7	terpene	terpene		Micro	Fiji	SNA045
SNA046_FJ_23.region002.gbk	7	terpene	terpene		Micro	Fiji	SNA046
SNA047_FJ_2.region004.gbk	7	terpene	terpene		Micro	Fiji	SNA047
SNA051_FJ_1.region003.gbk	7	terpene	LAP.thiopeptide.terpene		Micro	Fiji	SNA051
SNA055_FJ_25.region001.gbk	7	terpene	terpene		Micro	Fiji	SNA055
SNA056_FJ_40.region001.gbk	7	terpene	terpene		Micro	Fiji	SNA056
SNA057_FJ_12.region003.gbk	7	terpene	terpene		Micro	Fiji	SNA057
SNA058_FJ_16.region002.gbk	7	terpene	terpene		Micro	Fiji	SNA058
SNA059_FJ_21.region002.gbk	7	terpene	terpene		Micro	Fiji	SNA059
SNA064_FJ_42.region001.gbk	7	terpene	thiopeptide.LAP.terpene		Micro	Fiji	SNA064
SNA064_FJ_42.region002.gbk	7	terpene	LAP.thiopeptide.terpene		Micro	Fiji	SNA064
SNA064_FJ_46.region001.gbk	7	terpene	LAP.thiopeptide.terpene		Micro	Fiji	SNA064
CNQ748_scaffold_20.21.region002.gbk	7	terpene	terpene		Macro	Guam	CNQ748
CNQ884_T332DRAFT_scaffold00021.21.region002.gbk	7	terpene	terpene		Macro	Guam	CNQ884
CNR107_scaffold00003.3.region003.gbk	7	terpene	terpene		Macro	Guam	CNR107
CNR425_I008DRAFT_scaffold00013.13.region001.gbk	7	terpene	terpene		Macro	Guam	CNR425
CNT005_2_scaffold_9.10.region003.gbk	7	terpene	terpene		Macro	Hawaii	CNT005
CNT798_scaffold_22.23.region001.gbk	7	terpene	terpene		Macro	Hawaii	CNT798
CNT799_K389DRAFT_scaffold00003.3.region002.gbk	7	terpene	terpene		Macro	Hawaii	CNT799
CNT800_scaffold_14.15.region002.gbk	7	terpene	terpene		Macro	Hawaii	CNT800
CNT849_2_scaffold_8.9.region002.gbk	7	terpene	terpene		Macro	Hawaii	CNT849
CNT850_scaffold_19.20.region002.gbk	7	terpene	terpene		Macro	Hawaii	CNT850
CNT857_scaffold_18.19.region002.gbk	7	terpene	terpene		Macro	Hawaii	CNT857
CNR921_scaffold_18.19.region002.gbk	7	terpene	terpene		Macro	Palau	CNR921
CNS051_scaffold00010.10.region003.gbk	7	terpene	terpene		Macro	Palau	CNS051
CNS205_NC_009953.region015.gbk	7	terpene	terpene		Macro	Palau	CNS205
CNS243_H302DRAFT_scaffold00001.1.region002.gbk	7	terpene	terpene		Macro	Palau	CNS243
CNS296_T319DRAFT_scaffold00015.15.region002.gbk	7	terpene	terpene		Macro	Palau	CNS296
CNS299_H279DRAFT_scaffold00020.20.region001.gbk	7	terpene	terpene		Macro	Palau	CNS299
CNT859_scaffold00031.31.region002.gbk	7	terpene	terpene		Macro	Palmyra	CNT859
CNX481_scaffold00021.21.region002.gbk	7	terpene	terpene		Macro	Palmyra	CNX481
CNX482_scaffold_25.26.region002.gbk	7	terpene	terpene		Macro	Palmyra	CNX482
CNX508_scaffold_18.19.region001.gbk	7	terpene	terpene		Macro	Palmyra	CNX508
CNX814_scaffold00018.18.region002.gbk	7	terpene	terpene		Macro	Palmyra	CNX814
CNX891_scaffold_19.20.region001.gbk	7	terpene	terpene		Macro	Palmyra	CNX891
CNY282_F585DRAFT_scaffold00011.11.region002.gbk	7	terpene	terpene		Macro	Puerto Vallarta	CNY282
CNY486_T399DRAFT_scaffold00002.2.region004.gbk	7	terpene	terpene		Macro	Puerto Vallarta	CNY486
CNH713_T341DRAFT_scaffold00001.1.region005.gbk	7	terpene	terpene		Macro	Red Sea	CNH713
CNH718_T338DRAFT_scaffold00003.3.region006.gbk	7	terpene	terpene		Macro	Red Sea	CNH718
CNH941_B109DRAFT_scaffold_16.17.region001.gbk	7	terpene	terpene		Macro	Sea of Cortez	CNH941
CNH962_F582DRAFT_scaffold00029.29.region001.gbk	7	terpene	terpene		Macro	Sea of Cortez	CNH962
CNH963_H278DRAFT_scaffold00027.27.region001.gbk	7	terpene	terpene		Macro	Sea of Cortez	CNH963
CNH964_B164DRAFT_scaffold_3.4.region002.gbk	7	terpene	terpene		Macro	Sea of Cortez	CNH964
CNH996_CC96DRAFT_scaffold00035.35.region001.gbk	7	terpene	terpene		Macro	Sea of Cortez	CNH996
CNH996B_T327DRAFT_scaffold00037.37.region001.gbk	7	terpene	terpene		Macro	Sea of Cortez	CNH996B
CNP105_C572DRAFT_scaffold00016.16.region001.gbk	7	terpene	terpene		Macro	Sea of Cortez	CNP105
CNP193_C571DRAFT_scaffold00017.17.region002.gbk	7	terpene	terpene		Macro	Sea of Cortez	CNP193
CNY679_T400DRAFT_scaffold00021.21.region001.gbk	7	terpene	terpene		Macro	Yucatan	CNY679
CNY685_T396DRAFT_scaffold00054.54.region001.gbk	7	terpene	terpene		Macro	Yucatan	CNY685
CNY690_T393DRAFT_scaffold00020.20.region001.gbk	7	terpene	thiopeptide.LAP.terpene		Macro	Yucatan	CNY690
CNB458_2_scaffold_8.9.region002.gbk	8	PKS	PKS-like.T1PKS	calichemycin-like	Macro	Bahamas	CNB458
CNB527_B033DRAFT_scaffold_15.16.region001.gbk	8	PKS	PKS-like.T1PKS	calichemycin-like	Macro	Bahamas	CNB527
CNH643_T339DRAFT_scaffold00009.9.region001.gbk	8	PKS	PKS-like.T1PKS	calichemycin-like	Macro	Bahamas	CNH643
CNH646_B163DRAFT_scaffold_15.16.region002.gbk	8	PKS	PKS-like.T1PKS	calichemycin-like	Macro	Bahamas	CNH646
CNH877_scaffold00010.10.region001.gbk	8	PKS	PKS-like.T1PKS	calichemycin-like	Macro	Bahamas	CNH877
CNH905_scaffold_16.17.region001.gbk	8	PKS	PKS-like.T1PKS	calichemycin-like	Macro	Bahamas	CNH905
CNX891_scaffold_8.9.region001.gbk	8	PKS	PKS-like.T1PKS	calichemycin-like	Macro	Bahamas	CNX891
CNY011_scaffold00011.11.region002.gbk	8	PKS	PKS-like.T1PKS	calichemycin-like	Macro	Bahamas	CNY011
CNS342_T366DRAFT_scaffold00007.7.region002.gbk	8	PKS	PKS-like.T1PKS	calichemycin-like	Macro	Fiji	CNS342
CNS673_2_scaffold00008.8.region002.gbk	8	PKS	PKS-like.T1PKS	calichemycin-like	Macro	Fiji	CNS673
CNS744_scaffold00009.9.region001.gbk	8	PKS	PKS-like.T1PKS	calichemycin-like	Macro	Fiji	CNS744
CNS820_T365DRAFT_scaffold00012.12.region002.gbk	8	PKS	PKS-like.T1PKS	calichemycin-like	Macro	Fiji	CNS820
CNS848_T422DRAFT_scaffold00009.9.region001.gbk	8	PKS	PKS-like.T1PKS	calichemycin-like	Macro	Fiji	CNS848
CNS991_Contig_81.4.region004.gbk	8	PKS	PKS-like.T1PKS	calichemycin-like	Macro	Fiji	CNS991
CNY230_T354DRAFT_scaffold00013.13.region002.gbk	8	PKS	PKS-like.T1PKS	calichemycin-like	Macro	Fiji	CNY230
CNY231_scaffold00007.7.region001.gbk	8	PKS	PKS-like.T1PKS	calichemycin-like	Macro	Fiji	CNY231
CNY234_scaffold00007.7.region002.gbk	8	PKS	PKS-like.T1PKS	calichemycin-like	Macro	Fiji	CNY234
CNY237_scaffold00004.4.region003.gbk	8	PKS	PKS-like.T1PKS	calichemycin-like	Macro	Fiji	CNY237
CNY244_T362DRAFT_scaffold00014.14.region002.gbk	8	PKS	PKS-like.T1PKS	calichemycin-like	Macro	Fiji	CNY244
CNY256_scaffold00011.11.region002.gbk	8	PKS	PKS-like.T1PKS	calichemycin-like	Macro	Fiji	CNY256
CNY260_scaffold00008.8.region002.gbk	8	PKS	PKS-like.T1PKS	calichemycin-like	Macro	Fiji	CNY260
CNY280_scaffold00001.1.region002.gbk	8	PKS	PKS-like.T1PKS	calichemycin-like	Macro	Fiji	CNY280
CNY694_T378DRAFT_scaffold00011.11.region002.gbk	8	PKS	T1PKS	calichemycin-like	Macro	Fiji	CNY694
CNY694_T378DRAFT_scaffold00038.38.region001.gbk	8	PKS	T1PKS	calichemycin-like	Macro	Fiji	CNY694
CNZ840_FJ_13.region002.gbk	8	PKS	PKS-like.T1PKS	calichemycin-like	Micro	Fiji	CNZ840
CNZ841_FJ_8.region001.gbk	8	PKS	PKS-like.T1PKS	calichemycin-like	Micro	Fiji	CNZ841
CNZ842_FJ_15.region002.gbk	8	PKS	PKS-like.T1PKS	calichemycin-like	Micro	Fiji	CNZ842
CNZ843_FJ_8.region001.gbk	8	PKS	PKS-like.T1PKS	calichemycin-like	Micro	Fiji	CNZ843
CNZ844_FJ_7.region002.gbk	8	PKS	PKS-like.T1PKS	calichemycin-like	Micro	Fiji	CNZ844
CNZ846_FJ_11.region002.gbk	8	PKS	PKS-like.T1PKS	calichemycin-like	Micro	Fiji	CNZ846
CNZ848_FJ_8.region001.gbk	8	PKS	PKS-like.T1PKS	calichemycin-like	Micro	Fiji	CNZ848
CNZ850_FJ_14.region001.gbk	8	PKS	PKS-like.T1PKS	calichemycin-like	Micro	Fiji	CNZ850
CNZ854_FJ_6.region002.gbk	8	PKS	PKS-like.T1PKS	calichemycin-like	Micro	Fiji	CNZ854
CNZ856_FJ_6.region002.gbk	8	PKS	PKS-like.T1PKS	calichemycin-like	Micro	Fiji	CNZ856
CNZ858_FJ_14.region003.gbk	8	PKS	PKS-like.T1PKS	calichemycin-like	Micro	Fiji	CNZ858
CNZ863_FJ_7.region003.gbk	8	PKS	PKS-like.T1PKS	calichemycin-like	Micro	Fiji	CNZ863
CNZ864_FJ_2.region001.gbk	8	PKS	PKS-like.T1PKS	calichemycin-like	Micro	Fiji	CNZ864
CNZ871_FJ_5.region001.gbk	8	PKS	PKS-like.T1PKS	calichemycin-like	Micro	Fiji	CNZ871
CNZ872_FJ_6.region002.gbk	8	PKS	PKS-like.T1PKS	calichemycin-like	Micro	Fiji	CNZ872
CNZ877_FJ_14.region001.gbk	8	PKS	PKS-like.T1PKS	calichemycin-like	Micro	Fiji	CNZ877
CNZ878_FJ_14.region002.gbk	8	PKS	PKS-like.T1PKS	calichemycin-like	Micro	Fiji	CNZ878
CNZ880_FJ_5.region001.gbk	8	PKS	PKS-like.T1PKS	calichemycin-like	Micro	Fiji	CNZ880
CNZ883_FJ_5.region001.gbk	8	PKS	PKS-like.T1PKS	calichemycin-like	Micro	Fiji	CNZ883
CNZ886_FJ_3.region003.gbk	8	PKS	PKS-like.T1PKS	calichemycin-like	Micro	Fiji	CNZ886
CNZ891_FJ_3.region003.gbk	8	PKS	PKS-like.T1PKS	calichemycin-like	Micro	Fiji	CNZ891
CNZ894_FJ_4.region001.gbk	8	PKS	PKS-like.T1PKS	calichemycin-like	Micro	Fiji	CNZ894
CNZ896_FJ_13.region001.gbk	8	PKS	PKS-like.T1PKS	calichemycin-like	Micro	Fiji	CNZ896
CNZ901_FJ_7.region001.gbk	8	PKS	PKS-like.T1PKS	calichemycin-like	Micro	Fiji	CNZ901
CNZ902_FJ_11.region002.gbk	8	PKS	PKS-like.T1PKS	calichemycin-like	Micro	Fiji	CNZ902
CNZ903_FJ_7.region001.gbk	8	PKS	PKS-like.T1PKS	calichemycin-like	Micro	Fiji	CNZ903
CNZ904_FJ_15.region001.gbk	8	PKS	PKS-like.T1PKS	calichemycin-like	Micro	Fiji	CNZ904
CNZ912_FJ_10.region002.gbk	8	PKS	PKS-like.T1PKS	calichemycin-like	Micro	Fiji	CNZ912
CNZ915_FJ_12.region003.gbk	8	PKS	PKS-like.T1PKS	calichemycin-like	Micro	Fiji	CNZ915
CNZ916_FJ_3.region003.gbk	8	PKS	PKS-like.T1PKS	calichemycin-like	Micro	Fiji	CNZ916
CNZ918_FJ_6.region001.gbk	8	PKS	PKS-like.T1PKS	calichemycin-like	Micro	Fiji	CNZ918
CNZ920_FJ_6.region001.gbk	8	PKS	PKS-like.T1PKS	calichemycin-like	Micro	Fiji	CNZ920
CNZ922_FJ_10.region001.gbk	8	PKS	PKS-like.T1PKS	calichemycin-like	Micro	Fiji	CNZ922
CNZ924_FJ_6.region002.gbk	8	PKS	PKS-like.T1PKS	calichemycin-like	Micro	Fiji	CNZ924
CNZ928_FJ_4.region003.gbk	8	PKS	PKS-like.T1PKS	calichemycin-like	Micro	Fiji	CNZ928
CNZ934_FJ_3.region003.gbk	8	PKS	PKS-like.T1PKS	calichemycin-like	Micro	Fiji	CNZ934
CNZ935_FJ_5.region002.gbk	8	PKS	PKS-like.T1PKS	calichemycin-like	Micro	Fiji	CNZ935
CNZ936_FJ_8.region001.gbk	8	PKS	PKS-like.T1PKS	calichemycin-like	Micro	Fiji	CNZ936
CNZ937_FJ_11.region002.gbk	8	PKS	PKS-like.T1PKS	calichemycin-like	Micro	Fiji	CNZ937
CNZ938_FJ_11.region001.gbk	8	PKS	PKS-like.T1PKS	calichemycin-like	Micro	Fiji	CNZ938
CNZ939_FJ_9.region002.gbk	8	PKS	PKS-like.T1PKS	calichemycin-like	Micro	Fiji	CNZ939
CNZ940_FJ_16.region002.gbk	8	PKS	PKS-like.T1PKS	calichemycin-like	Micro	Fiji	CNZ940
CNZ941_FJ_12.region001.gbk	8	PKS	PKS-like.T1PKS	calichemycin-like	Micro	Fiji	CNZ941
CNZ942_FJ_12.region001.gbk	8	PKS	PKS-like.T1PKS	calichemycin-like	Micro	Fiji	CNZ942
CNZ944_FJ_6.region002.gbk	8	PKS	PKS-like.T1PKS	calichemycin-like	Micro	Fiji	CNZ944
CNZ946_FJ_5.region001.gbk	8	PKS	PKS-like.T1PKS	calichemycin-like	Micro	Fiji	CNZ946
CNZ947_FJ_6.region001.gbk	8	PKS	PKS-like.T1PKS	calichemycin-like	Micro	Fiji	CNZ947
CNZ948_FJ_6.region001.gbk	8	PKS	PKS-like.T1PKS	calichemycin-like	Micro	Fiji	CNZ948
CNZ950_FJ_4.region003.gbk	8	PKS	PKS-like.T1PKS	calichemycin-like	Micro	Fiji	CNZ950
CNZ951_FJ_4.region001.gbk	8	PKS	PKS-like.T1PKS	calichemycin-like	Micro	Fiji	CNZ951
CNZ952_FJ_15.region002.gbk	8	PKS	PKS-like.T1PKS	calichemycin-like	Micro	Fiji	CNZ952
CNZ953_FJ_14.region002.gbk	8	PKS	PKS-like.T1PKS	calichemycin-like	Micro	Fiji	CNZ953
CNZ956_FJ_6.region002.gbk	8	PKS	PKS-like.T1PKS	calichemycin-like	Micro	Fiji	CNZ956
CNZ957_FJ_5.region001.gbk	8	PKS	PKS-like.T1PKS	calichemycin-like	Micro	Fiji	CNZ957
CNZ959_FJ_7.region002.gbk	8	PKS	PKS-like.T1PKS	calichemycin-like	Micro	Fiji	CNZ959
CNZ960_FJ_5.region001.gbk	8	PKS	PKS-like.T1PKS	calichemycin-like	Micro	Fiji	CNZ960
CNZ963_FJ_12.region001.gbk	8	PKS	PKS-like.T1PKS	calichemycin-like	Micro	Fiji	CNZ963
CNZ965_FJ_3.region001.gbk	8	PKS	PKS-like.T1PKS	calichemycin-like	Micro	Fiji	CNZ965
CNZ970_FJ_5.region001.gbk	8	PKS	PKS-like.T1PKS	calichemycin-like	Micro	Fiji	CNZ970
CNZ971_FJ_13.region002.gbk	8	PKS	PKS-like.T1PKS	calichemycin-like	Micro	Fiji	CNZ971
CNZ972_FJ_5.region003.gbk	8	PKS	PKS-like.T1PKS	calichemycin-like	Micro	Fiji	CNZ972
CNZ974_FJ_6.region003.gbk	8	PKS	PKS-like.T1PKS	calichemycin-like	Micro	Fiji	CNZ974
CNZ975_FJ_7.region002.gbk	8	PKS	PKS-like.T1PKS	calichemycin-like	Micro	Fiji	CNZ975
CNZ984_FJ_8.region003.gbk	8	PKS	PKS-like.T1PKS	calichemycin-like	Micro	Fiji	CNZ984
CNZ989_FJ_4.region002.gbk	8	PKS	PKS-like.T1PKS	calichemycin-like	Micro	Fiji	CNZ989
CNZ991_FJ_3.region001.gbk	8	PKS	PKS-like.T1PKS	calichemycin-like	Micro	Fiji	CNZ991
CNZ994_FJ_10.region001.gbk	8	PKS	PKS-like.T1PKS	calichemycin-like	Micro	Fiji	CNZ994
CNZ995_FJ_5.region001.gbk	8	PKS	PKS-like.T1PKS	calichemycin-like	Micro	Fiji	CNZ995
CNZ997_FJ_5.region002.gbk	8	PKS	PKS-like.T1PKS	calichemycin-like	Micro	Fiji	CNZ997
SNA004_FJ_6.region003.gbk	8	PKS	PKS-like.T1PKS	calichemycin-like	Micro	Fiji	SNA004
SNA006_FJ_7.region001.gbk	8	PKS	PKS-like.T1PKS	calichemycin-like	Micro	Fiji	SNA006
SNA010_FJ_5.region002.gbk	8	PKS	PKS-like.T1PKS	calichemycin-like	Micro	Fiji	SNA010
SNA012_FJ_8.region002.gbk	8	PKS	PKS-like.T1PKS	calichemycin-like	Micro	Fiji	SNA012
SNA013_FJ_5.region002.gbk	8	PKS	PKS-like.T1PKS	calichemycin-like	Micro	Fiji	SNA013
SNA015_FJ_12.region003.gbk	8	PKS	PKS-like.T1PKS	calichemycin-like	Micro	Fiji	SNA015
SNA017_FJ_12.region001.gbk	8	PKS	PKS-like.T1PKS	calichemycin-like	Micro	Fiji	SNA017
SNA019_FJ_5.region002.gbk	8	PKS	PKS-like.T1PKS	calichemycin-like	Micro	Fiji	SNA019
SNA023_FJ_7.region001.gbk	8	PKS	PKS-like.T1PKS	calichemycin-like	Micro	Fiji	SNA023
SNA024_FJ_9.region003.gbk	8	PKS	PKS-like.T1PKS	calichemycin-like	Micro	Fiji	SNA024
SNA030_FJ_5.region002.gbk	8	PKS	PKS-like.T1PKS	calichemycin-like	Micro	Fiji	SNA030
SNA032_FJ_12.region001.gbk	8	PKS	PKS-like.T1PKS	calichemycin-like	Micro	Fiji	SNA032
SNA034_FJ_3.region001.gbk	8	PKS	PKS-like.T1PKS	calichemycin-like	Micro	Fiji	SNA034
SNA036_FJ_5.region002.gbk	8	PKS	PKS-like.T1PKS	calichemycin-like	Micro	Fiji	SNA036
SNA039_FJ_3.region002.gbk	8	PKS	PKS-like.T1PKS	calichemycin-like	Micro	Fiji	SNA039
SNA040_FJ_4.region001.gbk	8	PKS	PKS-like.T1PKS	calichemycin-like	Micro	Fiji	SNA040
SNA041_FJ_4.region001.gbk	8	PKS	PKS-like.T1PKS	calichemycin-like	Micro	Fiji	SNA041
SNA045_FJ_6.region002.gbk	8	PKS	PKS-like.T1PKS	calichemycin-like	Micro	Fiji	SNA045
SNA046_FJ_7.region003.gbk	8	PKS	PKS-like.T1PKS	calichemycin-like	Micro	Fiji	SNA046
SNA047_FJ_6.region001.gbk	8	PKS	PKS-like.T1PKS	calichemycin-like	Micro	Fiji	SNA047
SNA051_FJ_4.region002.gbk	8	PKS	PKS-like.T1PKS	calichemycin-like	Micro	Fiji	SNA051
SNA055_FJ_6.region003.gbk	8	PKS	PKS-like.T1PKS	calichemycin-like	Micro	Fiji	SNA055
SNA056_FJ_2.region002.gbk	8	PKS	PKS-like.T1PKS	calichemycin-like	Micro	Fiji	SNA056
SNA057_FJ_4.region003.gbk	8	PKS	PKS-like.T1PKS	calichemycin-like	Micro	Fiji	SNA057
SNA058_FJ_3.region001.gbk	8	PKS	PKS-like.T1PKS	calichemycin-like	Micro	Fiji	SNA058
SNA059_FJ_6.region002.gbk	8	PKS	PKS-like.T1PKS	calichemycin-like	Micro	Fiji	SNA059
SNA064_FJ_8.region002.gbk	8	PKS	PKS-like.T1PKS	calichemycin-like	Micro	Fiji	SNA064
CNQ748_scaffold_3.4.region001.gbk	8	PKS	PKS-like.T1PKS	calichemycin-like	Macro	Guam	CNQ748
CNQ884_T332DRAFT_scaffold00010.10.region003.gbk	8	PKS	PKS-like.T1PKS	calichemycin-like	Macro	Guam	CNQ884
CNR107_scaffold00012.12.region002.gbk	8	PKS	PKS-like.T1PKS	calichemycin-like	Macro	Guam	CNR107
CNR425_I008DRAFT_scaffold00011.11.region001.gbk	8	PKS	PKS-like.T1PKS	calichemycin-like	Macro	Guam	CNR425
CNT005_2_scaffold_6.7.region001.gbk	8	PKS	PKS-like.T1PKS	calichemycin-like	Macro	Hawaii	CNT005
CNT798_scaffold_7.8.region001.gbk	8	PKS	PKS-like.T1PKS	calichemycin-like	Macro	Hawaii	CNT798
CNT799_K389DRAFT_scaffold00007.7.region001.gbk	8	PKS	PKS-like.T1PKS	calichemycin-like	Macro	Hawaii	CNT799
CNT800_scaffold_9.10.region002.gbk	8	PKS	PKS-like.T1PKS	calichemycin-like	Macro	Hawaii	CNT800
CNT849_2_scaffold_9.10.region001.gbk	8	PKS	PKS-like.T1PKS	calichemycin-like	Macro	Hawaii	CNT849
CNT850_scaffold_6.7.region001.gbk	8	PKS	PKS-like.T1PKS	calichemycin-like	Macro	Hawaii	CNT850
CNT857_scaffold_3.4.region001.gbk	8	PKS	PKS-like.T1PKS	calichemycin-like	Macro	Hawaii	CNT857
CNT859_scaffold00008.8.region002.gbk	8	PKS	PKS-like.T1PKS	calichemycin-like	Macro	Hawaii	CNT859
CNR921_scaffold_15.16.region001.gbk	8	PKS	PKS-like.T1PKS	calichemycin-like	Macro	Palau	CNR921
CNS051_scaffold00007.7.region002.gbk	8	PKS	PKS-like.T1PKS	calichemycin-like	Macro	Palau	CNS051
CNS205_NC_009953.region011.gbk	8	PKS	PKS-like.T1PKS	calichemycin-like	Macro	Palau	CNS205
CNS243_H302DRAFT_scaffold00018.18.region001.gbk	8	PKS	PKS-like.T1PKS	calichemycin-like	Macro	Palau	CNS243
CNS296_T319DRAFT_scaffold00011.11.region001.gbk	8	PKS	PKS-like.T1PKS	calichemycin-like	Macro	Palau	CNS296
CNS299_H279DRAFT_scaffold00006.6.region002.gbk	8	PKS	PKS-like.T1PKS	calichemycin-like	Macro	Palau	CNS299
CNS325_T371DRAFT_scaffold00011.11.region002.gbk	8	PKS	PKS-like.T1PKS	calichemycin-like	Macro	Palau	CNS325
CNX481_scaffold00009.9.region001.gbk	8	PKS	PKS-like.T1PKS	calichemycin-like	Macro	Palmyra	CNX481
CNX482_scaffold_14.15.region002.gbk	8	PKS	PKS-like.T1PKS	calichemycin-like	Macro	Palmyra	CNX482
CNX508_scaffold_12.13.region001.gbk	8	PKS	PKS-like.T1PKS	calichemycin-like	Macro	Palmyra	CNX508
CNX814_scaffold00011.11.region002.gbk	8	PKS	PKS-like.T1PKS	calichemycin-like	Macro	Palmyra	CNX814
CNY282_F585DRAFT_scaffold00013.13.region002.gbk	8	PKS	PKS-like.T1PKS	calichemycin-like	Macro	Puerto Vallarta	CNY282
CNH713_T341DRAFT_scaffold00007.7.region001.gbk	8	PKS	PKS-like.T1PKS	calichemycin-like	Macro	Red Sea	CNH713
CNH718_T338DRAFT_scaffold00015.15.region002.gbk	8	PKS	PKS-like.T1PKS	calichemycin-like	Macro	Red Sea	CNH718
CNH941_B109DRAFT_scaffold_2.3.region001.gbk	8	PKS	PKS-like.T1PKS	calichemycin-like	Macro	Sea of Cortez	CNH941
CNH962_F582DRAFT_scaffold00015.15.region002.gbk	8	PKS	PKS-like.T1PKS	calichemycin-like	Macro	Sea of Cortez	CNH962
CNH963_H278DRAFT_scaffold00014.14.region001.gbk	8	PKS	PKS-like.T1PKS	calichemycin-like	Macro	Sea of Cortez	CNH963
CNH964_B164DRAFT_scaffold_8.9.region001.gbk	8	PKS	PKS-like.T1PKS	calichemycin-like	Macro	Sea of Cortez	CNH964
CNH996_CC96DRAFT_scaffold00022.22.region001.gbk	8	PKS	PKS-like.T1PKS	calichemycin-like	Macro	Sea of Cortez	CNH996
CNH996B_T327DRAFT_scaffold00025.25.region001.gbk	8	PKS	PKS-like.T1PKS	calichemycin-like	Macro	Sea of Cortez	CNH996B
CNP105_C572DRAFT_scaffold00010.10.region001.gbk	8	PKS	PKS-like.T1PKS	calichemycin-like	Macro	Sea of Cortez	CNP105
CNP193_C571DRAFT_scaffold00003.3.region001.gbk	8	PKS	PKS-like.T1PKS	calichemycin-like	Macro	Sea of Cortez	CNP193
CNY486_T399DRAFT_scaffold00012.12.region002.gbk	8	PKS	PKS-like.T1PKS	calichemycin-like	Macro	Yucatan	CNY486
CNY679_T400DRAFT_scaffold00009.9.region001.gbk	8	PKS	PKS-like.T1PKS	calichemycin-like	Macro	Yucatan	CNY679
CNY685_T396DRAFT_scaffold00015.15.region002.gbk	8	PKS	PKS-like	calichemycin-like	Macro	Yucatan	CNY685
CNY685_T396DRAFT_scaffold00041.41.region001.gbk	8	PKS	T1PKS	calichemycin-like	Macro	Yucatan	CNY685
CNY690_T393DRAFT_scaffold00009.9.region002.gbk	8	PKS	PKS-like	calichemycin-like	Macro	Yucatan	CNY690
CNY690_T393DRAFT_scaffold00047.47.region001.gbk	8	PKS	T1PKS	calichemycin-like	Macro	Yucatan	CNY690
CNB458_2_scaffold_20.21.region001.gbk	9	PKS	T3PKS	resorcinol lipid-like	Macro	Bahamas	CNB458
CNB527_B033DRAFT_scaffold_14.15.region001.gbk	9	PKS	T3PKS	resorcinol lipid-like	Macro	Bahamas	CNB527
CNH643_T339DRAFT_scaffold00025.25.region001.gbk	9	PKS	T3PKS	resorcinol lipid-like	Macro	Bahamas	CNH643
CNH646_B163DRAFT_scaffold_23.24.region001.gbk	9	PKS	T3PKS	resorcinol lipid-like	Macro	Bahamas	CNH646
CNH877_scaffold00029.29.region001.gbk	9	PKS	T3PKS	resorcinol lipid-like	Macro	Bahamas	CNH877
CNH905_scaffold_21.22.region001.gbk	9	PKS	T3PKS	resorcinol lipid-like	Macro	Bahamas	CNH905
CNS325_T371DRAFT_scaffold00025.25.region001.gbk	9	PKS	T3PKS	resorcinol lipid-like	Macro	Fiji	CNS325
CNS342_T366DRAFT_scaffold00025.25.region001.gbk	9	PKS	T3PKS	resorcinol lipid-like	Macro	Fiji	CNS342
CNS673_2_scaffold00019.19.region001.gbk	9	PKS	T3PKS	resorcinol lipid-like	Macro	Fiji	CNS673
CNS744_scaffold00026.26.region001.gbk	9	PKS	T3PKS	resorcinol lipid-like	Macro	Fiji	CNS744
CNS820_T365DRAFT_scaffold00014.14.region001.gbk	9	PKS	T3PKS	resorcinol lipid-like	Macro	Fiji	CNS820
CNS848_T422DRAFT_scaffold00017.17.region001.gbk	9	PKS	T3PKS	resorcinol lipid-like	Macro	Fiji	CNS848
CNS991_Contig_82.5.region001.gbk	9	PKS	T3PKS	resorcinol lipid-like	Macro	Fiji	CNS991
CNT005_2_scaffold_15.16.region001.gbk	9	PKS	T3PKS	resorcinol lipid-like	Macro	Fiji	CNT005
CNY011_scaffold00029.29.region001.gbk	9	PKS	T3PKS	resorcinol lipid-like	Macro	Fiji	CNY011
CNY230_T354DRAFT_scaffold00024.24.region001.gbk	9	PKS	T3PKS	resorcinol lipid-like	Macro	Fiji	CNY230
CNY231_scaffold00022.22.region001.gbk	9	PKS	T3PKS	resorcinol lipid-like	Macro	Fiji	CNY231
CNY234_scaffold00016.16.region001.gbk	9	PKS	T3PKS	resorcinol lipid-like	Macro	Fiji	CNY234
CNY237_scaffold00015.15.region001.gbk	9	PKS	T3PKS	resorcinol lipid-like	Macro	Fiji	CNY237
CNY244_T362DRAFT_scaffold00013.13.region001.gbk	9	PKS	T3PKS	resorcinol lipid-like	Macro	Fiji	CNY244
CNY256_scaffold00015.15.region001.gbk	9	PKS	T3PKS	resorcinol lipid-like	Macro	Fiji	CNY256
CNY260_scaffold00021.21.region001.gbk	9	PKS	T3PKS	resorcinol lipid-like	Macro	Fiji	CNY260
CNY280_scaffold00028.28.region001.gbk	9	PKS	T3PKS	resorcinol lipid-like	Macro	Fiji	CNY280
CNY694_T378DRAFT_scaffold00029.29.region001.gbk	9	PKS	T3PKS	resorcinol lipid-like	Macro	Fiji	CNY694
CNZ840_FJ_14.region001.gbk	9	PKS	T3PKS	resorcinol lipid-like	Micro	Fiji	CNZ840
CNZ841_FJ_15.region001.gbk	9	PKS	T3PKS	resorcinol lipid-like	Micro	Fiji	CNZ841
CNZ842_FJ_13.region001.gbk	9	PKS	T3PKS	resorcinol lipid-like	Micro	Fiji	CNZ842
CNZ843_FJ_11.region001.gbk	9	PKS	T3PKS	resorcinol lipid-like	Micro	Fiji	CNZ843
CNZ844_FJ_22.region001.gbk	9	PKS	T3PKS	resorcinol lipid-like	Micro	Fiji	CNZ844
CNZ846_FJ_30.region001.gbk	9	PKS	T3PKS	resorcinol lipid-like	Micro	Fiji	CNZ846
CNZ848_FJ_14.region001.gbk	9	PKS	T3PKS	resorcinol lipid-like	Micro	Fiji	CNZ848
CNZ850_FJ_13.region001.gbk	9	PKS	T3PKS	resorcinol lipid-like	Micro	Fiji	CNZ850
CNZ854_FJ_8.region001.gbk	9	PKS	T3PKS	resorcinol lipid-like	Micro	Fiji	CNZ854
CNZ856_FJ_24.region001.gbk	9	PKS	T3PKS	resorcinol lipid-like	Micro	Fiji	CNZ856
CNZ858_FJ_11.region001.gbk	9	PKS	T3PKS	resorcinol lipid-like	Micro	Fiji	CNZ858
CNZ863_FJ_10.region001.gbk	9	PKS	T3PKS	resorcinol lipid-like	Micro	Fiji	CNZ863
CNZ864_FJ_17.region001.gbk	9	PKS	T3PKS	resorcinol lipid-like	Micro	Fiji	CNZ864
CNZ871_FJ_33.region001.gbk	9	PKS	T3PKS	resorcinol lipid-like	Micro	Fiji	CNZ871
CNZ872_FJ_33.region001.gbk	9	PKS	T3PKS	resorcinol lipid-like	Micro	Fiji	CNZ872
CNZ877_FJ_27.region001.gbk	9	PKS	T3PKS	resorcinol lipid-like	Micro	Fiji	CNZ877
CNZ878_FJ_26.region001.gbk	9	PKS	T3PKS	resorcinol lipid-like	Micro	Fiji	CNZ878
CNZ880_FJ_14.region001.gbk	9	PKS	T3PKS	resorcinol lipid-like	Micro	Fiji	CNZ880
CNZ883_FJ_17.region001.gbk	9	PKS	T3PKS	resorcinol lipid-like	Micro	Fiji	CNZ883
CNZ886_FJ_32.region001.gbk	9	PKS	T3PKS	resorcinol lipid-like	Micro	Fiji	CNZ886
CNZ891_FJ_13.region001.gbk	9	PKS	T3PKS	resorcinol lipid-like	Micro	Fiji	CNZ891
CNZ894_FJ_14.region002.gbk	9	PKS	T3PKS	resorcinol lipid-like	Micro	Fiji	CNZ894
CNZ896_FJ_6.region002.gbk	9	PKS	T3PKS	resorcinol lipid-like	Micro	Fiji	CNZ896
CNZ901_FJ_13.region001.gbk	9	PKS	T3PKS	resorcinol lipid-like	Micro	Fiji	CNZ901
CNZ902_FJ_12.region001.gbk	9	PKS	T3PKS	resorcinol lipid-like	Micro	Fiji	CNZ902
CNZ903_FJ_15.region001.gbk	9	PKS	T3PKS	resorcinol lipid-like	Micro	Fiji	CNZ903
CNZ904_FJ_13.region001.gbk	9	PKS	T3PKS	resorcinol lipid-like	Micro	Fiji	CNZ904
CNZ912_FJ_12.region001.gbk	9	PKS	T3PKS	resorcinol lipid-like	Micro	Fiji	CNZ912
CNZ915_FJ_30.region001.gbk	9	PKS	T3PKS	resorcinol lipid-like	Micro	Fiji	CNZ915
CNZ916_FJ_15.region001.gbk	9	PKS	T3PKS	resorcinol lipid-like	Micro	Fiji	CNZ916
CNZ918_FJ_12.region001.gbk	9	PKS	T3PKS	resorcinol lipid-like	Micro	Fiji	CNZ918
CNZ920_FJ_17.region001.gbk	9	PKS	T3PKS	resorcinol lipid-like	Micro	Fiji	CNZ920
CNZ922_FJ_11.region001.gbk	9	PKS	T3PKS	resorcinol lipid-like	Micro	Fiji	CNZ922
CNZ924_FJ_14.region001.gbk	9	PKS	T3PKS	resorcinol lipid-like	Micro	Fiji	CNZ924
CNZ928_FJ_8.region001.gbk	9	PKS	T3PKS	resorcinol lipid-like	Micro	Fiji	CNZ928
CNZ934_FJ_16.region001.gbk	9	PKS	T3PKS	resorcinol lipid-like	Micro	Fiji	CNZ934
CNZ935_FJ_30.region001.gbk	9	PKS	T3PKS	resorcinol lipid-like	Micro	Fiji	CNZ935
CNZ936_FJ_19.region001.gbk	9	PKS	T3PKS	resorcinol lipid-like	Micro	Fiji	CNZ936
CNZ937_FJ_15.region001.gbk	9	PKS	T3PKS	resorcinol lipid-like	Micro	Fiji	CNZ937
CNZ938_FJ_15.region001.gbk	9	PKS	T3PKS	resorcinol lipid-like	Micro	Fiji	CNZ938
CNZ939_FJ_15.region001.gbk	9	PKS	T3PKS	resorcinol lipid-like	Micro	Fiji	CNZ939
CNZ940_FJ_14.region001.gbk	9	PKS	T3PKS	resorcinol lipid-like	Micro	Fiji	CNZ940
CNZ941_FJ_11.region001.gbk	9	PKS	T3PKS	resorcinol lipid-like	Micro	Fiji	CNZ941
CNZ942_FJ_13.region001.gbk	9	PKS	T3PKS	resorcinol lipid-like	Micro	Fiji	CNZ942
CNZ944_FJ_29.region001.gbk	9	PKS	T3PKS	resorcinol lipid-like	Micro	Fiji	CNZ944
CNZ946_FJ_14.region001.gbk	9	PKS	T3PKS	resorcinol lipid-like	Micro	Fiji	CNZ946
CNZ947_FJ_10.region002.gbk	9	PKS	T3PKS	resorcinol lipid-like	Micro	Fiji	CNZ947
CNZ948_FJ_9.region002.gbk	9	PKS	T3PKS	resorcinol lipid-like	Micro	Fiji	CNZ948
CNZ950_FJ_8.region001.gbk	9	PKS	T3PKS	resorcinol lipid-like	Micro	Fiji	CNZ950
CNZ951_FJ_7.region001.gbk	9	PKS	T3PKS	resorcinol lipid-like	Micro	Fiji	CNZ951
CNZ952_FJ_8.region002.gbk	9	PKS	T3PKS	resorcinol lipid-like	Micro	Fiji	CNZ952
CNZ953_FJ_10.region001.gbk	9	PKS	T3PKS	resorcinol lipid-like	Micro	Fiji	CNZ953
CNZ956_FJ_29.region001.gbk	9	PKS	T3PKS	resorcinol lipid-like	Micro	Fiji	CNZ956
CNZ957_FJ_15.region001.gbk	9	PKS	T3PKS	resorcinol lipid-like	Micro	Fiji	CNZ957
CNZ959_FJ_13.region002.gbk	9	PKS	T3PKS	resorcinol lipid-like	Micro	Fiji	CNZ959
CNZ960_FJ_32.region001.gbk	9	PKS	T3PKS	resorcinol lipid-like	Micro	Fiji	CNZ960
CNZ963_FJ_28.region001.gbk	9	PKS	T3PKS	resorcinol lipid-like	Micro	Fiji	CNZ963
CNZ965_FJ_14.region001.gbk	9	PKS	T3PKS	resorcinol lipid-like	Micro	Fiji	CNZ965
CNZ970_FJ_11.region001.gbk	9	PKS	T3PKS	resorcinol lipid-like	Micro	Fiji	CNZ970
CNZ971_FJ_11.region001.gbk	9	PKS	T3PKS	resorcinol lipid-like	Micro	Fiji	CNZ971
CNZ972_FJ_9.region002.gbk	9	PKS	T3PKS	resorcinol lipid-like	Micro	Fiji	CNZ972
CNZ974_FJ_12.region001.gbk	9	PKS	T3PKS	resorcinol lipid-like	Micro	Fiji	CNZ974
CNZ975_FJ_30.region001.gbk	9	PKS	T3PKS	resorcinol lipid-like	Micro	Fiji	CNZ975
CNZ984_FJ_7.region001.gbk	9	PKS	T3PKS	resorcinol lipid-like	Micro	Fiji	CNZ984
CNZ989_FJ_8.region001.gbk	9	PKS	T3PKS	resorcinol lipid-like	Micro	Fiji	CNZ989
CNZ991_FJ_28.region001.gbk	9	PKS	T3PKS	resorcinol lipid-like	Micro	Fiji	CNZ991
CNZ994_FJ_7.region002.gbk	9	PKS	T3PKS	resorcinol lipid-like	Micro	Fiji	CNZ994
CNZ995_FJ_32.region001.gbk	9	PKS	T3PKS	resorcinol lipid-like	Micro	Fiji	CNZ995
CNZ997_FJ_10.region001.gbk	9	PKS	T3PKS	resorcinol lipid-like	Micro	Fiji	CNZ997
SNA004_FJ_14.region001.gbk	9	PKS	T3PKS	resorcinol lipid-like	Micro	Fiji	SNA004
SNA006_FJ_30.region001.gbk	9	PKS	T3PKS	resorcinol lipid-like	Micro	Fiji	SNA006
SNA010_FJ_31.region001.gbk	9	PKS	T3PKS	resorcinol lipid-like	Micro	Fiji	SNA010
SNA012_FJ_14.region001.gbk	9	PKS	T3PKS	resorcinol lipid-like	Micro	Fiji	SNA012
SNA013_FJ_11.region002.gbk	9	PKS	T3PKS	resorcinol lipid-like	Micro	Fiji	SNA013
SNA015_FJ_30.region001.gbk	9	PKS	T3PKS	resorcinol lipid-like	Micro	Fiji	SNA015
SNA017_FJ_31.region001.gbk	9	PKS	T3PKS	resorcinol lipid-like	Micro	Fiji	SNA017
SNA019_FJ_13.region001.gbk	9	PKS	T3PKS	resorcinol lipid-like	Micro	Fiji	SNA019
SNA023_FJ_16.region001.gbk	9	PKS	T3PKS	resorcinol lipid-like	Micro	Fiji	SNA023
SNA024_FJ_7.region001.gbk	9	PKS	T3PKS	resorcinol lipid-like	Micro	Fiji	SNA024
SNA030_FJ_14.region001.gbk	9	PKS	T3PKS	resorcinol lipid-like	Micro	Fiji	SNA030
SNA032_FJ_8.region002.gbk	9	PKS	T3PKS	resorcinol lipid-like	Micro	Fiji	SNA032
SNA034_FJ_13.region001.gbk	9	PKS	T3PKS	resorcinol lipid-like	Micro	Fiji	SNA034
SNA036_FJ_8.region001.gbk	9	PKS	T3PKS	resorcinol lipid-like	Micro	Fiji	SNA036
SNA039_FJ_6.region001.gbk	9	PKS	T3PKS	resorcinol lipid-like	Micro	Fiji	SNA039
SNA040_FJ_15.region001.gbk	9	PKS	T3PKS	resorcinol lipid-like	Micro	Fiji	SNA040
SNA041_FJ_9.region001.gbk	9	PKS	T3PKS	resorcinol lipid-like	Micro	Fiji	SNA041
SNA045_FJ_12.region001.gbk	9	PKS	T3PKS	resorcinol lipid-like	Micro	Fiji	SNA045
SNA046_FJ_12.region001.gbk	9	PKS	T3PKS	resorcinol lipid-like	Micro	Fiji	SNA046
SNA047_FJ_32.region001.gbk	9	PKS	T3PKS	resorcinol lipid-like	Micro	Fiji	SNA047
SNA051_FJ_14.region001.gbk	9	PKS	T3PKS	resorcinol lipid-like	Micro	Fiji	SNA051
SNA055_FJ_12.region001.gbk	9	PKS	T3PKS	resorcinol lipid-like	Micro	Fiji	SNA055
SNA056_FJ_11.region001.gbk	9	PKS	T3PKS	resorcinol lipid-like	Micro	Fiji	SNA056
SNA057_FJ_8.region001.gbk	9	PKS	T3PKS	resorcinol lipid-like	Micro	Fiji	SNA057
SNA058_FJ_8.region002.gbk	9	PKS	T3PKS	resorcinol lipid-like	Micro	Fiji	SNA058
SNA059_FJ_13.region001.gbk	9	PKS	T3PKS	resorcinol lipid-like	Micro	Fiji	SNA059
SNA064_FJ_37.region001.gbk	9	PKS	T3PKS	resorcinol lipid-like	Micro	Fiji	SNA064
CNQ748_scaffold_14.15.region001.gbk	9	PKS	T3PKS	resorcinol lipid-like	Macro	Guam	CNQ748
CNQ884_T332DRAFT_scaffold00023.23.region001.gbk	9	PKS	T3PKS	resorcinol lipid-like	Macro	Guam	CNQ884
CNR107_scaffold00008.8.region002.gbk	9	PKS	T3PKS	resorcinol lipid-like	Macro	Guam	CNR107
CNR425_I008DRAFT_scaffold00017.17.region001.gbk	9	PKS	T3PKS	resorcinol lipid-like	Macro	Guam	CNR425
CNT798_scaffold_27.28.region001.gbk	9	PKS	T3PKS	resorcinol lipid-like	Macro	Hawaii	CNT798
CNT799_K389DRAFT_scaffold00030.30.region001.gbk	9	PKS	T3PKS	resorcinol lipid-like	Macro	Hawaii	CNT799
CNT800_scaffold_23.24.region001.gbk	9	PKS	T3PKS	resorcinol lipid-like	Macro	Hawaii	CNT800
CNT849_2_scaffold_21.22.region001.gbk	9	PKS	T3PKS	resorcinol lipid-like	Macro	Hawaii	CNT849
CNT850_scaffold_31.32.region001.gbk	9	PKS	T3PKS	resorcinol lipid-like	Macro	Hawaii	CNT850
CNT857_scaffold_10.11.region001.gbk	9	PKS	T3PKS	resorcinol lipid-like	Macro	Hawaii	CNT857
BGC0001077.gbk	9	PKS	T3PKS	resorcinol lipid-like	MIBiG	#N/A	#N/A
BGC0002362.gbk	9	PKS	T3PKS	resorcinol lipid-like	MIBiG	#N/A	#N/A
CNR921_scaffold_9.10.region001.gbk	9	PKS	T3PKS	resorcinol lipid-like	Macro	Palau	CNR921
CNS051_scaffold00030.30.region001.gbk	9	PKS	T3PKS	resorcinol lipid-like	Macro	Palau	CNS051
CNS205_NC_009953.region025.gbk	9	PKS	T3PKS	resorcinol lipid-like	Macro	Palau	CNS205
CNS243_H302DRAFT_scaffold00025.25.region001.gbk	9	PKS	T3PKS	resorcinol lipid-like	Macro	Palau	CNS243
CNS296_T319DRAFT_scaffold00025.25.region001.gbk	9	PKS	T3PKS	resorcinol lipid-like	Macro	Palau	CNS296
CNS299_H279DRAFT_scaffold00027.27.region001.gbk	9	PKS	T3PKS	resorcinol lipid-like	Macro	Palau	CNS299
CNT859_scaffold00034.34.region001.gbk	9	PKS	T3PKS	resorcinol lipid-like	Macro	Palmyra	CNT859
CNX481_scaffold00029.29.region001.gbk	9	PKS	T3PKS	resorcinol lipid-like	Macro	Palmyra	CNX481
CNX482_scaffold_33.34.region001.gbk	9	PKS	T3PKS	resorcinol lipid-like	Macro	Palmyra	CNX482
CNX508_scaffold_30.31.region001.gbk	9	PKS	T3PKS	resorcinol lipid-like	Macro	Palmyra	CNX508
CNX814_scaffold00015.15.region001.gbk	9	PKS	T3PKS	resorcinol lipid-like	Macro	Palmyra	CNX814
CNX891_scaffold_18.19.region001.gbk	9	PKS	T3PKS	resorcinol lipid-like	Macro	Palmyra	CNX891
CNY282_F585DRAFT_scaffold00020.20.region001.gbk	9	PKS	T3PKS	resorcinol lipid-like	Macro	Puerto Vallarta	CNY282
CNH713_T341DRAFT_scaffold00019.19.region001.gbk	9	PKS	T3PKS	resorcinol lipid-like	Macro	Red Sea	CNH713
CNH718_T338DRAFT_scaffold00023.23.region001.gbk	9	PKS	T3PKS	resorcinol lipid-like	Macro	Red Sea	CNH718
CNH941_B109DRAFT_scaffold_28.29.region001.gbk	9	PKS	T3PKS	resorcinol lipid-like	Macro	Sea of Cortez	CNH941
CNH962_F582DRAFT_scaffold00051.51.region001.gbk	9	PKS	T3PKS	resorcinol lipid-like	Macro	Sea of Cortez	CNH962
CNH963_H278DRAFT_scaffold00055.55.region001.gbk	9	PKS	T3PKS	resorcinol lipid-like	Macro	Sea of Cortez	CNH963
CNH964_B164DRAFT_scaffold_30.31.region001.gbk	9	PKS	T3PKS	resorcinol lipid-like	Macro	Sea of Cortez	CNH964
CNH996_CC96DRAFT_scaffold00058.58.region001.gbk	9	PKS	T3PKS	resorcinol lipid-like	Macro	Sea of Cortez	CNH996
CNH996B_T327DRAFT_scaffold00064.64.region001.gbk	9	PKS	T3PKS	resorcinol lipid-like	Macro	Sea of Cortez	CNH996B
CNP105_C572DRAFT_scaffold00029.29.region001.gbk	9	PKS	T3PKS	resorcinol lipid-like	Macro	Sea of Cortez	CNP105
CNP193_C571DRAFT_scaffold00029.29.region001.gbk	9	PKS	T3PKS	resorcinol lipid-like	Macro	Sea of Cortez	CNP193
CNY486_T399DRAFT_scaffold00045.45.region001.gbk	9	PKS	T3PKS	resorcinol lipid-like	Macro	Yucatan	CNY486
CNY679_T400DRAFT_scaffold00016.16.region001.gbk	9	PKS	T3PKS	resorcinol lipid-like	Macro	Yucatan	CNY679
CNY685_T396DRAFT_scaffold00028.28.region001.gbk	9	PKS	T3PKS	resorcinol lipid-like	Macro	Yucatan	CNY685
CNY690_T393DRAFT_scaffold00014.14.region001.gbk	9	PKS	T3PKS	resorcinol lipid-like	Macro	Yucatan	CNY690
CNB458_2_scaffold_5.6.region001.gbk	10	other	indole	staurosporine	Macro	Bahamas	CNB458
CNB527_B033DRAFT_scaffold_2.3.region001.gbk	10	other	indole	staurosporine	Macro	Bahamas	CNB527
CNH643_T339DRAFT_scaffold00008.8.region001.gbk	10	other	indole	staurosporine	Macro	Bahamas	CNH643
CNH877_scaffold00007.7.region001.gbk	10	other	indole	staurosporine	Macro	Bahamas	CNH877
CNX891_scaffold_5.6.region002.gbk	10	other	indole	staurosporine	Macro	Bahamas	CNX891
CNY011_scaffold00006.6.region001.gbk	10	other	indole	staurosporine	Macro	Bahamas	CNY011
CNS342_T366DRAFT_scaffold00008.8.region001.gbk	10	other	indole	staurosporine	Macro	Fiji	CNS342
CNS673_2_scaffold00006.6.region001.gbk	10	other	indole	staurosporine	Macro	Fiji	CNS673
CNS744_scaffold00006.6.region001.gbk	10	other	indole	staurosporine	Macro	Fiji	CNS744
CNS820_T365DRAFT_scaffold00007.7.region001.gbk	10	other	indole	staurosporine	Macro	Fiji	CNS820
CNS848_T422DRAFT_scaffold00007.7.region001.gbk	10	other	indole	staurosporine	Macro	Fiji	CNS848
CNS991_Contig_81.4.region005.gbk	10	other	indole	staurosporine	Macro	Fiji	CNS991
CNY230_T354DRAFT_scaffold00008.8.region001.gbk	10	other	indole	staurosporine	Macro	Fiji	CNY230
CNY231_scaffold00005.5.region001.gbk	10	other	indole	staurosporine	Macro	Fiji	CNY231
CNY234_scaffold00009.9.region001.gbk	10	other	indole	staurosporine	Macro	Fiji	CNY234
CNY237_scaffold00004.4.region002.gbk	10	other	indole	staurosporine	Macro	Fiji	CNY237
CNY244_T362DRAFT_scaffold00001.1.region001.gbk	10	other	indole	staurosporine	Macro	Fiji	CNY244
CNY256_scaffold00010.10.region001.gbk	10	other	indole	staurosporine	Macro	Fiji	CNY256
CNY260_scaffold00011.11.region002.gbk	10	other	indole	staurosporine	Macro	Fiji	CNY260
CNY280_scaffold00001.1.region001.gbk	10	other	indole	staurosporine	Macro	Fiji	CNY280
CNY694_T378DRAFT_scaffold00015.15.region001.gbk	10	other	indole	staurosporine	Macro	Fiji	CNY694
CNZ840_FJ_9.region001.gbk	10	other	indole	staurosporine	Micro	Fiji	CNZ840
CNZ841_FJ_10.region001.gbk	10	other	indole	staurosporine	Micro	Fiji	CNZ841
CNZ842_FJ_9.region001.gbk	10	other	indole	staurosporine	Micro	Fiji	CNZ842
CNZ843_FJ_1.region008.gbk	10	other	indole	staurosporine	Micro	Fiji	CNZ843
CNZ844_FJ_4.region003.gbk	10	other	indole	staurosporine	Micro	Fiji	CNZ844
CNZ846_FJ_7.region001.gbk	10	other	indole	staurosporine	Micro	Fiji	CNZ846
CNZ848_FJ_6.region001.gbk	10	other	indole	staurosporine	Micro	Fiji	CNZ848
CNZ850_FJ_6.region001.gbk	10	other	indole	staurosporine	Micro	Fiji	CNZ850
CNZ854_FJ_5.region001.gbk	10	other	indole	staurosporine	Micro	Fiji	CNZ854
CNZ856_FJ_5.region004.gbk	10	other	indole	staurosporine	Micro	Fiji	CNZ856
CNZ858_FJ_6.region001.gbk	10	other	indole	staurosporine	Micro	Fiji	CNZ858
CNZ863_FJ_1.region001.gbk	10	other	indole	staurosporine	Micro	Fiji	CNZ863
CNZ864_FJ_8.region001.gbk	10	other	indole	staurosporine	Micro	Fiji	CNZ864
CNZ871_FJ_8.region001.gbk	10	other	indole	staurosporine	Micro	Fiji	CNZ871
CNZ872_FJ_5.region002.gbk	10	other	indole	staurosporine	Micro	Fiji	CNZ872
CNZ877_FJ_6.region001.gbk	10	other	indole	staurosporine	Micro	Fiji	CNZ877
CNZ878_FJ_8.region001.gbk	10	other	indole	staurosporine	Micro	Fiji	CNZ878
CNZ880_FJ_6.region001.gbk	10	other	indole	staurosporine	Micro	Fiji	CNZ880
CNZ883_FJ_6.region001.gbk	10	other	indole	staurosporine	Micro	Fiji	CNZ883
CNZ886_FJ_5.region001.gbk	10	other	indole	staurosporine	Micro	Fiji	CNZ886
CNZ891_FJ_7.region001.gbk	10	other	indole	staurosporine	Micro	Fiji	CNZ891
CNZ894_FJ_7.region001.gbk	10	other	indole	staurosporine	Micro	Fiji	CNZ894
CNZ896_FJ_16.region001.gbk	10	other	indole	staurosporine	Micro	Fiji	CNZ896
CNZ901_FJ_1.region009.gbk	10	other	indole	staurosporine	Micro	Fiji	CNZ901
CNZ902_FJ_8.region001.gbk	10	other	indole	staurosporine	Micro	Fiji	CNZ902
CNZ903_FJ_9.region002.gbk	10	other	indole	staurosporine	Micro	Fiji	CNZ903
CNZ904_FJ_5.region002.gbk	10	other	indole	staurosporine	Micro	Fiji	CNZ904
CNZ912_FJ_4.region001.gbk	10	other	indole	staurosporine	Micro	Fiji	CNZ912
CNZ915_FJ_2.region006.gbk	10	other	indole	staurosporine	Micro	Fiji	CNZ915
CNZ916_FJ_6.region001.gbk	10	other	indole	staurosporine	Micro	Fiji	CNZ916
CNZ918_FJ_4.region001.gbk	10	other	indole	staurosporine	Micro	Fiji	CNZ918
CNZ920_FJ_5.region001.gbk	10	other	indole	staurosporine	Micro	Fiji	CNZ920
CNZ922_FJ_3.region001.gbk	10	other	indole	staurosporine	Micro	Fiji	CNZ922
CNZ924_FJ_5.region001.gbk	10	other	indole	staurosporine	Micro	Fiji	CNZ924
CNZ928_FJ_2.region001.gbk	10	other	indole	staurosporine	Micro	Fiji	CNZ928
CNZ934_FJ_7.region001.gbk	10	other	indole	staurosporine	Micro	Fiji	CNZ934
CNZ935_FJ_1.region007.gbk	10	other	indole	staurosporine	Micro	Fiji	CNZ935
CNZ936_FJ_1.region012.gbk	10	other	indole	staurosporine	Micro	Fiji	CNZ936
CNZ937_FJ_2.region008.gbk	10	other	indole	staurosporine	Micro	Fiji	CNZ937
CNZ938_FJ_9.region002.gbk	10	other	indole	staurosporine	Micro	Fiji	CNZ938
CNZ939_FJ_4.region001.gbk	10	other	indole	staurosporine	Micro	Fiji	CNZ939
CNZ940_FJ_9.region001.gbk	10	other	indole	staurosporine	Micro	Fiji	CNZ940
CNZ941_FJ_1.region001.gbk	10	other	indole	staurosporine	Micro	Fiji	CNZ941
CNZ942_FJ_10.region001.gbk	10	other	indole	staurosporine	Micro	Fiji	CNZ942
CNZ944_FJ_2.region004.gbk	10	other	indole	staurosporine	Micro	Fiji	CNZ944
CNZ946_FJ_6.region001.gbk	10	other	indole	staurosporine	Micro	Fiji	CNZ946
CNZ947_FJ_7.region001.gbk	10	other	indole	staurosporine	Micro	Fiji	CNZ947
CNZ948_FJ_14.region001.gbk	10	other	indole	staurosporine	Micro	Fiji	CNZ948
CNZ950_FJ_2.region001.gbk	10	other	indole	staurosporine	Micro	Fiji	CNZ950
CNZ951_FJ_1.region007.gbk	10	other	indole	staurosporine	Micro	Fiji	CNZ951
CNZ952_FJ_6.region001.gbk	10	other	indole	staurosporine	Micro	Fiji	CNZ952
CNZ953_FJ_4.region002.gbk	10	other	indole	staurosporine	Micro	Fiji	CNZ953
CNZ956_FJ_5.region002.gbk	10	other	indole	staurosporine	Micro	Fiji	CNZ956
CNZ957_FJ_4.region001.gbk	10	other	indole	staurosporine	Micro	Fiji	CNZ957
CNZ959_FJ_24.region001.gbk	10	other	indole	staurosporine	Micro	Fiji	CNZ959
CNZ960_FJ_2.region003.gbk	10	other	indole	staurosporine	Micro	Fiji	CNZ960
CNZ963_FJ_5.region002.gbk	10	other	indole	staurosporine	Micro	Fiji	CNZ963
CNZ965_FJ_12.region001.gbk	10	other	indole	staurosporine	Micro	Fiji	CNZ965
CNZ970_FJ_9.region001.gbk	10	other	indole	staurosporine	Micro	Fiji	CNZ970
CNZ971_FJ_4.region001.gbk	10	other	indole	staurosporine	Micro	Fiji	CNZ971
CNZ972_FJ_2.region005.gbk	10	other	indole	staurosporine	Micro	Fiji	CNZ972
CNZ974_FJ_22.region001.gbk	10	other	indole	staurosporine	Micro	Fiji	CNZ974
CNZ975_FJ_5.region002.gbk	10	other	indole	staurosporine	Micro	Fiji	CNZ975
CNZ984_FJ_2.region001.gbk	10	other	indole	staurosporine	Micro	Fiji	CNZ984
CNZ989_FJ_6.region001.gbk	10	other	indole	staurosporine	Micro	Fiji	CNZ989
CNZ991_FJ_7.region001.gbk	10	other	indole	staurosporine	Micro	Fiji	CNZ991
CNZ994_FJ_6.region001.gbk	10	other	indole	staurosporine	Micro	Fiji	CNZ994
CNZ995_FJ_1.region001.gbk	10	other	indole	staurosporine	Micro	Fiji	CNZ995
CNZ997_FJ_6.region001.gbk	10	other	indole	staurosporine	Micro	Fiji	CNZ997
SNA004_FJ_7.region001.gbk	10	other	indole	staurosporine	Micro	Fiji	SNA004
SNA006_FJ_1.region001.gbk	10	other	indole	staurosporine	Micro	Fiji	SNA006
SNA010_FJ_8.region001.gbk	10	other	indole	staurosporine	Micro	Fiji	SNA010
SNA012_FJ_5.region002.gbk	10	other	indole	staurosporine	Micro	Fiji	SNA012
SNA013_FJ_7.region001.gbk	10	other	indole	staurosporine	Micro	Fiji	SNA013
SNA015_FJ_7.region001.gbk	10	other	indole	staurosporine	Micro	Fiji	SNA015
SNA017_FJ_6.region001.gbk	10	other	indole	staurosporine	Micro	Fiji	SNA017
SNA019_FJ_6.region001.gbk	10	other	indole	staurosporine	Micro	Fiji	SNA019
SNA023_FJ_6.region001.gbk	10	other	indole	staurosporine	Micro	Fiji	SNA023
SNA024_FJ_8.region001.gbk	10	other	indole	staurosporine	Micro	Fiji	SNA024
SNA030_FJ_13.region001.gbk	10	other	indole	staurosporine	Micro	Fiji	SNA030
SNA032_FJ_4.region001.gbk	10	other	indole	staurosporine	Micro	Fiji	SNA032
SNA034_FJ_6.region001.gbk	10	other	indole	staurosporine	Micro	Fiji	SNA034
SNA036_FJ_6.region001.gbk	10	other	indole	staurosporine	Micro	Fiji	SNA036
SNA039_FJ_4.region001.gbk	10	other	indole	staurosporine	Micro	Fiji	SNA039
SNA040_FJ_7.region001.gbk	10	other	indole	staurosporine	Micro	Fiji	SNA040
SNA041_FJ_6.region001.gbk	10	other	indole	staurosporine	Micro	Fiji	SNA041
SNA045_FJ_5.region001.gbk	10	other	indole	staurosporine	Micro	Fiji	SNA045
SNA046_FJ_3.region001.gbk	10	other	indole	staurosporine	Micro	Fiji	SNA046
SNA047_FJ_8.region001.gbk	10	other	indole	staurosporine	Micro	Fiji	SNA047
SNA051_FJ_5.region002.gbk	10	other	indole	staurosporine	Micro	Fiji	SNA051
SNA055_FJ_10.region001.gbk	10	other	indole	staurosporine	Micro	Fiji	SNA055
SNA056_FJ_5.region001.gbk	10	other	indole	staurosporine	Micro	Fiji	SNA056
SNA057_FJ_6.region001.gbk	10	other	indole	staurosporine	Micro	Fiji	SNA057
SNA058_FJ_5.region001.gbk	10	other	indole	staurosporine	Micro	Fiji	SNA058
SNA059_FJ_7.region001.gbk	10	other	indole	staurosporine	Micro	Fiji	SNA059
SNA064_FJ_2.region001.gbk	10	other	indole	staurosporine	Micro	Fiji	SNA064
CNQ748_scaffold_8.9.region001.gbk	10	other	indole	staurosporine	Macro	Guam	CNQ748
CNQ884_T332DRAFT_scaffold00017.17.region001.gbk	10	other	indole	staurosporine	Macro	Guam	CNQ884
CNR107_scaffold00007.7.region001.gbk	10	other	indole	staurosporine	Macro	Guam	CNR107
CNR425_I008DRAFT_scaffold00008.8.region001.gbk	10	other	indole	staurosporine	Macro	Guam	CNR425
CNT005_2_scaffold_7.8.region001.gbk	10	other	indole	staurosporine	Macro	Hawaii	CNT005
CNT798_scaffold_6.7.region001.gbk	10	other	indole	staurosporine	Macro	Hawaii	CNT798
CNT799_K389DRAFT_scaffold00012.12.region001.gbk	10	other	indole	staurosporine	Macro	Hawaii	CNT799
CNT800_scaffold_6.7.region001.gbk	10	other	indole	staurosporine	Macro	Hawaii	CNT800
CNT849_2_scaffold_6.7.region001.gbk	10	other	indole	staurosporine	Macro	Hawaii	CNT849
CNT850_scaffold_11.12.region001.gbk	10	other	indole	staurosporine	Macro	Hawaii	CNT850
CNT857_scaffold_11.12.region001.gbk	10	other	indole	staurosporine	Macro	Hawaii	CNT857
BGC0000827.gbk	10	other	indole	staurosporine	MIBiG	#N/A	#N/A
CNR921_scaffold_0.1.region004.gbk	10	other	indole	staurosporine	Macro	Palau	CNR921
CNS051_scaffold00005.5.region001.gbk	10	other	indole	staurosporine	Macro	Palau	CNS051
CNS205_NC_009953.region012.gbk	10	other	indole	staurosporine	Macro	Palau	CNS205
CNS243_H302DRAFT_scaffold00007.7.region001.gbk	10	other	indole	staurosporine	Macro	Palau	CNS243
CNS296_T319DRAFT_scaffold00008.8.region001.gbk	10	other	indole	staurosporine	Macro	Palau	CNS296
CNS299_H279DRAFT_scaffold00008.8.region001.gbk	10	other	indole	staurosporine	Macro	Palau	CNS299
CNS325_T371DRAFT_scaffold00008.8.region001.gbk	10	other	indole	staurosporine	Macro	Palau	CNS325
CNT859_scaffold00020.20.region001.gbk	10	other	indole	staurosporine	Macro	Palmyra	CNT859
CNX481_scaffold00004.4.region002.gbk	10	other	indole	staurosporine	Macro	Palmyra	CNX481
CNX482_scaffold_3.4.region002.gbk	10	other	indole	staurosporine	Macro	Palmyra	CNX482
CNX508_scaffold_4.5.region001.gbk	10	other	indole	staurosporine	Macro	Palmyra	CNX508
CNX814_scaffold00006.6.region002.gbk	10	other	indole	staurosporine	Macro	Palmyra	CNX814
CNY282_F585DRAFT_scaffold00008.8.region001.gbk	10	other	indole	staurosporine	Macro	Puerto Vallarta	CNY282
CNY486_T399DRAFT_scaffold00008.8.region001.gbk	10	other	indole	staurosporine	Macro	Puerto Vallarta	CNY486
CNH646_B163DRAFT_scaffold_8.9.region001.gbk	10	other	indole	staurosporine	Macro	Red Sea	CNH646
CNH713_T341DRAFT_scaffold00009.9.region001.gbk	10	other	indole	staurosporine	Macro	Red Sea	CNH713
CNH718_T338DRAFT_scaffold00006.6.region001.gbk	10	other	indole	staurosporine	Macro	Red Sea	CNH718
CNH905_scaffold_7.8.region001.gbk	10	other	indole	staurosporine	Macro	Sea of Cortez	CNH905
CNH941_B109DRAFT_scaffold_6.7.region001.gbk	10	other	indole	staurosporine	Macro	Sea of Cortez	CNH941
CNH962_F582DRAFT_scaffold00006.6.region001.gbk	10	other	indole	staurosporine	Macro	Sea of Cortez	CNH962
CNH963_H278DRAFT_scaffold00008.8.region001.gbk	10	other	indole	staurosporine	Macro	Sea of Cortez	CNH963
CNH964_B164DRAFT_scaffold_7.8.region001.gbk	10	other	indole	staurosporine	Macro	Sea of Cortez	CNH964
CNH996_CC96DRAFT_scaffold00008.8.region001.gbk	10	other	indole	staurosporine	Macro	Sea of Cortez	CNH996
CNH996B_T327DRAFT_scaffold00006.6.region001.gbk	10	other	indole	staurosporine	Macro	Sea of Cortez	CNH996B
CNP105_C572DRAFT_scaffold00008.8.region001.gbk	10	other	indole	staurosporine	Macro	Sea of Cortez	CNP105
CNP193_C571DRAFT_scaffold00006.6.region001.gbk	10	other	indole	staurosporine	Macro	Sea of Cortez	CNP193
CNY679_T400DRAFT_scaffold00008.8.region001.gbk	10	other	indole	staurosporine	Macro	Yucatan	CNY679
CNY685_T396DRAFT_scaffold00007.7.region001.gbk	10	other	indole	staurosporine	Macro	Yucatan	CNY685
CNY690_T393DRAFT_scaffold00004.4.region001.gbk	10	other	indole	staurosporine	Macro	Yucatan	CNY690
CNB458_2_scaffold_6.7.region001.gbk	11	terpene	terpene		Macro	Bahamas	CNB458
CNB527_B033DRAFT_scaffold_28.29.region002.gbk	11	terpene	terpene		Macro	Bahamas	CNB527
CNH643_T339DRAFT_scaffold00001.1.region002.gbk	11	terpene	terpene		Macro	Bahamas	CNH643
CNH646_B163DRAFT_scaffold_6.7.region002.gbk	11	terpene	terpene		Macro	Bahamas	CNH646
CNH877_scaffold00008.8.region001.gbk	11	terpene	terpene		Macro	Bahamas	CNH877
CNH905_scaffold_0.1.region001.gbk	11	terpene	terpene		Macro	Bahamas	CNH905
CNY011_scaffold00007.7.region001.gbk	11	terpene	terpene		Macro	Bahamas	CNY011
CNS325_T371DRAFT_scaffold00017.17.region002.gbk	11	terpene	terpene		Macro	Fiji	CNS325
CNS342_T366DRAFT_scaffold00012.12.region002.gbk	11	terpene	terpene		Macro	Fiji	CNS342
CNS673_2_scaffold00012.12.region001.gbk	11	terpene	terpene		Macro	Fiji	CNS673
CNS744_scaffold00014.14.region002.gbk	11	terpene	terpene		Macro	Fiji	CNS744
CNS820_T365DRAFT_scaffold00013.13.region002.gbk	11	terpene	terpene		Macro	Fiji	CNS820
CNS848_T422DRAFT_scaffold00028.28.region002.gbk	11	terpene	terpene		Macro	Fiji	CNS848
CNS991_Contig_82.5.region009.gbk	11	terpene	terpene		Macro	Fiji	CNS991
CNT005_2_scaffold_11.12.region002.gbk	11	terpene	terpene		Macro	Fiji	CNT005
CNY230_T354DRAFT_scaffold00014.14.region002.gbk	11	terpene	terpene		Macro	Fiji	CNY230
CNY231_scaffold00012.12.region002.gbk	11	terpene	terpene		Macro	Fiji	CNY231
CNY234_scaffold00002.2.region001.gbk	11	terpene	terpene		Macro	Fiji	CNY234
CNY237_scaffold00009.9.region001.gbk	11	terpene	terpene		Macro	Fiji	CNY237
CNY244_T362DRAFT_scaffold00011.11.region001.gbk	11	terpene	terpene		Macro	Fiji	CNY244
CNY256_scaffold00006.6.region001.gbk	11	terpene	terpene		Macro	Fiji	CNY256
CNY260_scaffold00001.1.region002.gbk	11	terpene	terpene		Macro	Fiji	CNY260
CNY280_scaffold00014.14.region001.gbk	11	terpene	terpene		Macro	Fiji	CNY280
CNY694_T378DRAFT_scaffold00013.13.region001.gbk	11	terpene	terpene		Macro	Fiji	CNY694
CNZ840_FJ_17.region002.gbk	11	terpene	terpene		Micro	Fiji	CNZ840
CNZ841_FJ_1.region002.gbk	11	terpene	terpene		Micro	Fiji	CNZ841
CNZ842_FJ_21.region001.gbk	11	terpene	terpene		Micro	Fiji	CNZ842
CNZ843_FJ_14.region002.gbk	11	terpene	terpene		Micro	Fiji	CNZ843
CNZ844_FJ_20.region001.gbk	11	terpene	terpene		Micro	Fiji	CNZ844
CNZ846_FJ_18.region001.gbk	11	terpene	terpene		Micro	Fiji	CNZ846
CNZ848_FJ_21.region001.gbk	11	terpene	terpene		Micro	Fiji	CNZ848
CNZ850_FJ_37.region001.gbk	11	terpene	terpene		Micro	Fiji	CNZ850
CNZ854_FJ_26.region001.gbk	11	terpene	terpene		Micro	Fiji	CNZ854
CNZ856_FJ_21.region001.gbk	11	terpene	terpene		Micro	Fiji	CNZ856
CNZ858_FJ_28.region001.gbk	11	terpene	terpene		Micro	Fiji	CNZ858
CNZ863_FJ_17.region002.gbk	11	terpene	terpene		Micro	Fiji	CNZ863
CNZ864_FJ_21.region002.gbk	11	terpene	terpene		Micro	Fiji	CNZ864
CNZ871_FJ_15.region001.gbk	11	terpene	terpene		Micro	Fiji	CNZ871
CNZ872_FJ_11.region001.gbk	11	terpene	terpene		Micro	Fiji	CNZ872
CNZ877_FJ_18.region001.gbk	11	terpene	terpene		Micro	Fiji	CNZ877
CNZ878_FJ_19.region001.gbk	11	terpene	terpene		Micro	Fiji	CNZ878
CNZ880_FJ_25.region002.gbk	11	terpene	terpene		Micro	Fiji	CNZ880
CNZ883_FJ_25.region001.gbk	11	terpene	terpene		Micro	Fiji	CNZ883
CNZ886_FJ_16.region002.gbk	11	terpene	terpene		Micro	Fiji	CNZ886
CNZ891_FJ_26.region001.gbk	11	terpene	terpene		Micro	Fiji	CNZ891
CNZ894_FJ_22.region001.gbk	11	terpene	terpene		Micro	Fiji	CNZ894
CNZ896_FJ_24.region001.gbk	11	terpene	terpene		Micro	Fiji	CNZ896
CNZ901_FJ_15.region002.gbk	11	terpene	terpene		Micro	Fiji	CNZ901
CNZ902_FJ_15.region002.gbk	11	terpene	terpene		Micro	Fiji	CNZ902
CNZ903_FJ_18.region001.gbk	11	terpene	terpene		Micro	Fiji	CNZ903
CNZ904_FJ_38.region001.gbk	11	terpene	terpene		Micro	Fiji	CNZ904
CNZ912_FJ_25.region001.gbk	11	terpene	terpene		Micro	Fiji	CNZ912
CNZ915_FJ_17.region001.gbk	11	terpene	terpene		Micro	Fiji	CNZ915
CNZ916_FJ_4.region001.gbk	11	terpene	terpene		Micro	Fiji	CNZ916
CNZ918_FJ_28.region001.gbk	11	terpene	terpene		Micro	Fiji	CNZ918
CNZ920_FJ_21.region002.gbk	11	terpene	terpene		Micro	Fiji	CNZ920
CNZ922_FJ_13.region002.gbk	11	terpene	terpene		Micro	Fiji	CNZ922
CNZ924_FJ_12.region001.gbk	11	terpene	terpene		Micro	Fiji	CNZ924
CNZ928_FJ_23.region001.gbk	11	terpene	terpene		Micro	Fiji	CNZ928
CNZ934_FJ_20.region001.gbk	11	terpene	terpene		Micro	Fiji	CNZ934
CNZ935_FJ_10.region002.gbk	11	terpene	terpene		Micro	Fiji	CNZ935
CNZ936_FJ_16.region002.gbk	11	terpene	terpene		Micro	Fiji	CNZ936
CNZ937_FJ_17.region001.gbk	11	terpene	terpene		Micro	Fiji	CNZ937
CNZ938_FJ_5.region001.gbk	11	terpene	terpene		Micro	Fiji	CNZ938
CNZ939_FJ_5.region001.gbk	11	terpene	terpene		Micro	Fiji	CNZ939
CNZ940_FJ_13.region002.gbk	11	terpene	terpene		Micro	Fiji	CNZ940
CNZ941_FJ_4.region001.gbk	11	terpene	terpene		Micro	Fiji	CNZ941
CNZ942_FJ_6.region002.gbk	11	terpene	terpene		Micro	Fiji	CNZ942
CNZ944_FJ_12.region001.gbk	11	terpene	terpene		Micro	Fiji	CNZ944
CNZ946_FJ_22.region001.gbk	11	terpene	terpene		Micro	Fiji	CNZ946
CNZ947_FJ_25.region001.gbk	11	terpene	terpene		Micro	Fiji	CNZ947
CNZ948_FJ_24.region001.gbk	11	terpene	terpene		Micro	Fiji	CNZ948
CNZ950_FJ_22.region002.gbk	11	terpene	terpene		Micro	Fiji	CNZ950
CNZ951_FJ_24.region001.gbk	11	terpene	terpene		Micro	Fiji	CNZ951
CNZ952_FJ_21.region001.gbk	11	terpene	terpene		Micro	Fiji	CNZ952
CNZ953_FJ_44.region001.gbk	11	terpene	terpene		Micro	Fiji	CNZ953
CNZ956_FJ_22.region001.gbk	11	terpene	terpene		Micro	Fiji	CNZ956
CNZ957_FJ_19.region001.gbk	11	terpene	terpene		Micro	Fiji	CNZ957
CNZ959_FJ_27.region001.gbk	11	terpene	terpene		Micro	Fiji	CNZ959
CNZ960_FJ_43.region001.gbk	11	terpene	terpene		Micro	Fiji	CNZ960
CNZ963_FJ_20.region001.gbk	11	terpene	terpene		Micro	Fiji	CNZ963
CNZ965_FJ_21.region001.gbk	11	terpene	terpene		Micro	Fiji	CNZ965
CNZ970_FJ_27.region001.gbk	11	terpene	terpene		Micro	Fiji	CNZ970
CNZ971_FJ_20.region002.gbk	11	terpene	terpene		Micro	Fiji	CNZ971
CNZ972_FJ_25.region001.gbk	11	terpene	terpene		Micro	Fiji	CNZ972
CNZ974_FJ_4.region001.gbk	11	terpene	terpene		Micro	Fiji	CNZ974
CNZ975_FJ_22.region001.gbk	11	terpene	terpene		Micro	Fiji	CNZ975
CNZ984_FJ_6.region002.gbk	11	terpene	terpene		Micro	Fiji	CNZ984
CNZ989_FJ_19.region001.gbk	11	terpene	terpene		Micro	Fiji	CNZ989
CNZ991_FJ_15.region001.gbk	11	terpene	terpene		Micro	Fiji	CNZ991
CNZ994_FJ_20.region001.gbk	11	terpene	terpene		Micro	Fiji	CNZ994
CNZ995_FJ_13.region001.gbk	11	terpene	terpene		Micro	Fiji	CNZ995
CNZ997_FJ_19.region001.gbk	11	terpene	terpene		Micro	Fiji	CNZ997
SNA004_FJ_18.region002.gbk	11	terpene	terpene		Micro	Fiji	SNA004
SNA006_FJ_21.region001.gbk	11	terpene	terpene		Micro	Fiji	SNA006
SNA010_FJ_19.region001.gbk	11	terpene	terpene		Micro	Fiji	SNA010
SNA012_FJ_21.region001.gbk	11	terpene	terpene		Micro	Fiji	SNA012
SNA013_FJ_23.region001.gbk	11	terpene	terpene		Micro	Fiji	SNA013
SNA015_FJ_21.region001.gbk	11	terpene	terpene		Micro	Fiji	SNA015
SNA017_FJ_24.region001.gbk	11	terpene	terpene		Micro	Fiji	SNA017
SNA019_FJ_21.region001.gbk	11	terpene	terpene		Micro	Fiji	SNA019
SNA023_FJ_13.region002.gbk	11	terpene	terpene		Micro	Fiji	SNA023
SNA024_FJ_23.region001.gbk	11	terpene	terpene		Micro	Fiji	SNA024
SNA030_FJ_18.region002.gbk	11	terpene	terpene		Micro	Fiji	SNA030
SNA032_FJ_26.region001.gbk	11	terpene	terpene		Micro	Fiji	SNA032
SNA034_FJ_27.region001.gbk	11	terpene	terpene		Micro	Fiji	SNA034
SNA036_FJ_25.region001.gbk	11	terpene	terpene		Micro	Fiji	SNA036
SNA039_FJ_28.region001.gbk	11	terpene	terpene		Micro	Fiji	SNA039
SNA040_FJ_22.region001.gbk	11	terpene	terpene		Micro	Fiji	SNA040
SNA041_FJ_24.region001.gbk	11	terpene	terpene		Micro	Fiji	SNA041
SNA045_FJ_19.region002.gbk	11	terpene	terpene		Micro	Fiji	SNA045
SNA046_FJ_26.region001.gbk	11	terpene	terpene		Micro	Fiji	SNA046
SNA047_FJ_40.region001.gbk	11	terpene	terpene		Micro	Fiji	SNA047
SNA051_FJ_24.region001.gbk	11	terpene	terpene		Micro	Fiji	SNA051
SNA055_FJ_30.region001.gbk	11	terpene	terpene		Micro	Fiji	SNA055
SNA056_FJ_18.region002.gbk	11	terpene	terpene		Micro	Fiji	SNA056
SNA057_FJ_24.region001.gbk	11	terpene	terpene		Micro	Fiji	SNA057
SNA058_FJ_27.region001.gbk	11	terpene	terpene		Micro	Fiji	SNA058
SNA059_FJ_22.region001.gbk	11	terpene	terpene		Micro	Fiji	SNA059
SNA064_FJ_22.region001.gbk	11	terpene	terpene		Micro	Fiji	SNA064
CNQ748_scaffold_15.16.region002.gbk	11	terpene	terpene		Macro	Guam	CNQ748
CNQ884_T332DRAFT_scaffold00041.41.region001.gbk	11	terpene	terpene		Macro	Guam	CNQ884
CNR107_scaffold00009.9.region001.gbk	11	terpene	terpene		Macro	Guam	CNR107
CNR425_I008DRAFT_scaffold00022.22.region001.gbk	11	terpene	terpene		Macro	Guam	CNR425
CNT798_scaffold_13.14.region002.gbk	11	terpene	terpene		Macro	Hawaii	CNT798
CNT799_K389DRAFT_scaffold00010.10.region002.gbk	11	terpene	terpene		Macro	Hawaii	CNT799
CNT800_scaffold_13.14.region001.gbk	11	terpene	terpene		Macro	Hawaii	CNT800
CNT849_2_scaffold_14.15.region001.gbk	11	terpene	terpene		Macro	Hawaii	CNT849
CNT850_scaffold_10.11.region001.gbk	11	terpene	terpene		Macro	Hawaii	CNT850
CNT857_scaffold_9.10.region002.gbk	11	terpene	terpene		Macro	Hawaii	CNT857
CNT859_scaffold00015.15.region001.gbk	11	terpene	terpene		Macro	Hawaii	CNT859
CNR921_scaffold_11.12.region002.gbk	11	terpene	terpene		Macro	Palau	CNR921
CNS051_scaffold00011.11.region001.gbk	11	terpene	terpene		Macro	Palau	CNS051
CNS205_NC_009953.region007.gbk	11	terpene	terpene		Macro	Palau	CNS205
CNS243_H302DRAFT_scaffold00015.15.region001.gbk	11	terpene	terpene		Macro	Palau	CNS243
CNS296_T319DRAFT_scaffold00004.4.region002.gbk	11	terpene	terpene		Macro	Palau	CNS296
CNS299_H279DRAFT_scaffold00013.13.region001.gbk	11	terpene	terpene		Macro	Palau	CNS299
CNX481_scaffold00010.10.region001.gbk	11	terpene	terpene		Macro	Palmyra	CNX481
CNX482_scaffold_10.11.region002.gbk	11	terpene	terpene		Macro	Palmyra	CNX482
CNX508_scaffold_9.10.region001.gbk	11	terpene	terpene		Macro	Palmyra	CNX508
CNX814_scaffold00012.12.region001.gbk	11	terpene	terpene		Macro	Palmyra	CNX814
CNX891_scaffold_11.12.region002.gbk	11	terpene	terpene		Macro	Palmyra	CNX891
CNY282_F585DRAFT_scaffold00019.19.region002.gbk	11	terpene	terpene		Macro	Puerto Vallarta	CNY282
CNH713_T341DRAFT_scaffold00008.8.region002.gbk	11	terpene	terpene		Macro	Red Sea	CNH713
CNH718_T338DRAFT_scaffold00013.13.region001.gbk	11	terpene	terpene		Macro	Red Sea	CNH718
CNH941_B109DRAFT_scaffold_10.11.region002.gbk	11	terpene	terpene		Macro	Sea of Cortez	CNH941
CNH962_F582DRAFT_scaffold00026.26.region002.gbk	11	terpene	terpene		Macro	Sea of Cortez	CNH962
CNH963_H278DRAFT_scaffold00004.4.region002.gbk	11	terpene	terpene		Macro	Sea of Cortez	CNH963
CNH964_B164DRAFT_scaffold_10.11.region002.gbk	11	terpene	terpene		Macro	Sea of Cortez	CNH964
CNH996_CC96DRAFT_scaffold00078.78.region001.gbk	11	terpene	terpene		Macro	Sea of Cortez	CNH996
CNH996B_T327DRAFT_scaffold00082.82.region001.gbk	11	terpene	terpene		Macro	Sea of Cortez	CNH996B
CNP105_C572DRAFT_scaffold00012.12.region002.gbk	11	terpene	terpene		Macro	Sea of Cortez	CNP105
CNP193_C571DRAFT_scaffold00012.12.region001.gbk	11	terpene	terpene		Macro	Sea of Cortez	CNP193
CNY486_T399DRAFT_scaffold00063.63.region001.gbk	11	terpene	terpene		Macro	Yucatan	CNY486
CNY679_T400DRAFT_scaffold00004.4.region001.gbk	11	terpene	terpene		Macro	Yucatan	CNY679
CNY685_T396DRAFT_scaffold00006.6.region001.gbk	11	terpene	terpene		Macro	Yucatan	CNY685
CNY690_T393DRAFT_scaffold00069.69.region001.gbk	11	terpene	terpene		Macro	Yucatan	CNY690
CNB458_2_scaffold_1.2.region001.gbk	12	NRPS	NRPS-like		Macro	Bahamas	CNB458
CNB527_B033DRAFT_scaffold_3.4.region001.gbk	12	NRPS	NRPS-like		Macro	Bahamas	CNB527
CNH643_T339DRAFT_scaffold00005.5.region001.gbk	12	NRPS	NRPS-like		Macro	Bahamas	CNH643
CNH646_B163DRAFT_scaffold_19.20.region001.gbk	12	NRPS	NRPS-like		Macro	Bahamas	CNH646
CNH877_scaffold00024.24.region001.gbk	12	NRPS	NRPS-like		Macro	Bahamas	CNH877
CNH905_scaffold_3.4.region001.gbk	12	NRPS	NRPS-like		Macro	Bahamas	CNH905
CNX891_scaffold_4.5.region001.gbk	12	NRPS	NRPS-like		Macro	Bahamas	CNX891
CNS342_T366DRAFT_scaffold00006.6.region001.gbk	12	NRPS	NRPS-like		Macro	Fiji	CNS342
CNS673_2_scaffold00011.11.region001.gbk	12	NRPS	NRPS-like		Macro	Fiji	CNS673
CNS744_scaffold00004.4.region001.gbk	12	NRPS	NRPS-like		Macro	Fiji	CNS744
CNS820_T365DRAFT_scaffold00020.20.region001.gbk	12	NRPS	NRPS-like		Macro	Fiji	CNS820
CNS848_T422DRAFT_scaffold00024.24.region001.gbk	12	NRPS	NRPS-like		Macro	Fiji	CNS848
CNS991_Contig_81.4.region001.gbk	12	NRPS	NRPS-like		Macro	Fiji	CNS991
CNT005_2_scaffold_24.25.region001.gbk	12	NRPS	NRPS-like		Macro	Fiji	CNT005
CNY011_scaffold00026.26.region001.gbk	12	NRPS	NRPS-like		Macro	Fiji	CNY011
CNY230_T354DRAFT_scaffold00023.23.region001.gbk	12	NRPS	NRPS-like		Macro	Fiji	CNY230
CNY231_scaffold00002.2.region001.gbk	12	NRPS	NRPS-like		Macro	Fiji	CNY231
CNY234_scaffold00011.11.region001.gbk	12	NRPS	NRPS-like		Macro	Fiji	CNY234
CNY237_scaffold00022.22.region001.gbk	12	NRPS	NRPS-like		Macro	Fiji	CNY237
CNY244_T362DRAFT_scaffold00018.18.region001.gbk	12	NRPS	NRPS-like		Macro	Fiji	CNY244
CNY256_scaffold00008.8.region001.gbk	12	NRPS	NRPS-like		Macro	Fiji	CNY256
CNY260_scaffold00007.7.region001.gbk	12	NRPS	NRPS-like		Macro	Fiji	CNY260
CNY280_scaffold00021.21.region001.gbk	12	NRPS	NRPS-like		Macro	Fiji	CNY280
CNZ840_FJ_6.region001.gbk	12	NRPS	NRPS-like		Micro	Fiji	CNZ840
CNZ841_FJ_1.region001.gbk	12	NRPS	NRPS-like		Micro	Fiji	CNZ841
CNZ842_FJ_1.region001.gbk	12	NRPS	NRPS-like		Micro	Fiji	CNZ842
CNZ843_FJ_7.region001.gbk	12	NRPS	NRPS-like		Micro	Fiji	CNZ843
CNZ844_FJ_18.region001.gbk	12	NRPS	NRPS-like		Micro	Fiji	CNZ844
[truncated: 3,147 more rows]
